# Supplementary material for: Prolactin inhibitor changes testosterone production, testicular morphology, and related genes expression in cashmere goats
Source: Front Vet Sci. 2023 Oct 26;10:1249189. doi: 10.3389/fvets.2023.1249189 (PMC10637432; doi:10.3389/fvets.2023.1249189)
Supplement: Supplementary file 1 [file Table_1.XLSX]

## Sheet: Sheet1
Table S1. List of differentially expressed mRNAs.
ID	Gene_names	BCR_readcount	CON_readcount	log2FoldChange	P-value	P-adjust
102185750	LONRF2	661.495	5179.56	-2.9687	2.03e-36	3.09e-32
102168975	NTS	633.621	66.9813	3.2402	1.34e-05	0.0040703
102191011	CYP3A74	41748.2	5083.79	3.0378	2.5e-10	5.43e-07
102176145	LOC102176145	1396.04	211.512	2.7228	0.00016324	0.017865
108634693	LOC108634693	2044.96	347.808	2.5561	6.89e-07	0.00054922
102172199	ARGFX	481.367	91.3851	2.3969	0.0003602	0.029779
102183905	SULT2B1	779.629	149.568	2.3822	4.28e-05	0.0085659
102172803	SLC5A5	703.323	140.682	2.323	0.00038776	0.031022
XLOC_077758	XLOC_077758	784.931	163.582	2.262	0.00025405	0.023266
102180094	PIFO	8723.89	1922.43	2.1822	0.00040127	0.031602
102178240	TBXAS1	11619.3	2650.27	2.1324	1.3e-11	3.95e-08
XLOC_104611	XLOC_104611	890.647	213.65	2.0607	1.32e-06	0.00083971
102181629	BTLA	2701.65	657.462	2.0392	0.0006105	0.040378
102181551	RNF165	1614.47	396.136	2.0278	2.34e-06	0.0012031
102181794	SPATA25	635.536	160.089	1.9902	0.00089102	0.049109
102184554	LCP2	4390.68	1122.88	1.9673	0.00012733	0.015791
102176664	WEE2	2776.35	716.277	1.955	9.91e-05	0.013702
102190855	RGR	2116.05	546.803	1.952	8.58e-08	9.32e-05
102190298	SLC38A4	2867.22	757.32	1.9211	1.17e-06	0.0007714
102191700	LOC102191700	5071.24	1339.92	1.9204	1.67e-05	0.0046991
102171800	LOC102171800	23402.3	6252.8	1.9041	0.00062796	0.040998
102178505	LGI1	3324.64	894.824	1.8938	5.99e-05	0.010014
102176316	RPS28	17968.6	4880.23	1.8804	8.38e-05	0.012262
102169101	TMOD1	7553.41	2057.39	1.8764	0.00073617	0.044974
102185399	AGBL1	83008.5	22742.2	1.8679	0.00060226	0.040205
102169257	MGAT4C	6025.61	1657.94	1.8617	4.09e-05	0.0084041
102186182	RNF148	4394.52	1219.75	1.8493	0.00025542	0.023266
102188550	SYCP2L	1187.76	335.604	1.8235	0.00026583	0.024071
108634714	LOC108634714	2361.94	675.54	1.8063	0.00064954	0.041868
108635382	LOC108635382	6848.56	1974.61	1.7943	3.63e-05	0.0077784
XLOC_062584	XLOC_062584	50238.4	14549.3	1.7879	2.52e-07	0.00025603
102191730	LOC102191730	848.087	245.947	1.7864	5.97e-05	0.010014
102168731	LOC102168731	15183.2	4402.01	1.7863	0.00020277	0.020564
102172124	TSPAN8	87961.6	25740.6	1.7728	2.17e-05	0.0055061
102169872	ENPP3	7294.5	2142.27	1.7677	0.00014247	0.016544
102181735	COL11A2	6325.35	1861.57	1.7647	1.04e-06	0.0007167
102190989	B4GALNT2	2383.32	709.389	1.7486	6.94e-09	9.59e-06
102176535	GABRR1	1378.02	416.077	1.7276	0.00029392	0.02606
102181036	BRINP1	9782.76	2965.93	1.7219	0.00084195	0.047261
102179626	ABCC2	2569.68	780.78	1.7189	0.00013528	0.016077
102173909	LOC102173909	5827.02	1796.59	1.6977	8.2e-05	0.012262
102190571	TEKT5	44893	13983.1	1.6828	0.00030344	0.026528
102190271	UMODL1	1507.38	493.387	1.6118	0.00024324	0.022701
108636567	FAM205C	5468.89	1814.82	1.5916	0.00058954	0.039682
102172943	SERPINA12	13469	4527.49	1.5729	6.46e-06	0.0023451
102172170	SNTA1	20543.7	6906.77	1.5727	4.02e-15	2.04e-11
102180099	PDILT	177379	59822.2	1.5681	0.00077733	0.046011
102177002	NIM1K	14374	4937.28	1.5417	0.00091364	0.049815
102182468	OTOA	4324.92	1497.9	1.53	1.69e-09	2.86e-06
102168612	DYRK4	5936.3	2114.79	1.4892	0.00026746	0.024075
102174780	SLC28A1	2001.69	723.028	1.4695	0.00010179	0.01395
102188060	BANF2	188687	69265.5	1.4458	0.00024026	0.022701
102189396	TTC39B	12447.1	4591.82	1.4387	0.00051822	0.036837
102181089	SERPINB7	1382.58	511.537	1.4349	0.00088105	0.048737
102175642	ORAI2	1873.9	714.794	1.3908	1.38e-09	2.62e-06
108638603	EFCAB12	494.917	191.316	1.3724	0.00024138	0.022701
102173241	FAM134A	40441.6	15791.7	1.3567	8.35e-05	0.012262
102181576	CCDC149	27112	10798.7	1.3281	0.00082231	0.04679
102189189	CCT8L2	1917.52	765.162	1.3257	0.00057045	0.039172
102171827	PADI3	3464.35	1382.59	1.3252	2.32e-06	0.0012031
XLOC_006275	XLOC_006275	6046.86	2433.96	1.313	0.00067731	0.04293
102177373	C19H17orf105	61005.9	24816.1	1.2977	0.00066341	0.042403
102187805	ANKRD55	269237	109990	1.2915	0.00015677	0.017669
102182841	LDLRAP1	11351.8	4653.89	1.2865	0.0001587	0.017751
108633198	LOC108633198	1408.43	578.459	1.2831	5.61e-09	8.54e-06
102174997	SUN3	268046	110408	1.2796	0.00091275	0.049815
102177991	RASA3	18844.5	7870.58	1.2596	2.84e-16	2.16e-12
102168740	SCP2D1	5977.75	2545.05	1.2319	0.00075285	0.045266
102174787	OPRD1	758.459	322.862	1.2313	0.0001619	0.017865
102171106	LOC102171106	2134.56	909.164	1.231	6.93e-08	8.11e-05
102174273	OSBPL3	13627.7	5828.05	1.2254	3.04e-05	0.0071086
102174944	PROZ	580.058	252.365	1.2013	2.02e-05	0.0052052
102169323	SMPD3	836.514	364.293	1.1989	5.03e-06	0.0019608
108636459	LOC108636459	2491.07	1085.05	1.1987	0.00016909	0.018373
102168660	TLL1	4869.02	2129.91	1.1928	0.00051191	0.036684
102189212	CCDC170	3735.58	1638.67	1.1886	2.75e-06	0.0013095
102190846	STAMBPL1	8527.01	3746.02	1.1868	0.00060259	0.040205
102188225	SPTB	5078.51	2262.96	1.1664	0.00015091	0.017392
102168661	GLRB	9437.54	4205.6	1.1661	1.33e-05	0.0040703
102175531	PDE11A	24161.9	10844.5	1.1558	0.0001568	0.017669
102186749	NTM	79442.2	35745	1.1522	0.00018286	0.019453
102173362	LOC102173362	829.02	377.729	1.1348	0.00081822	0.04679
102189534	S100A2	1567.4	721.94	1.1188	4.31e-06	0.0018747
102170844	TMEM114	1804.92	836.353	1.1095	5.44e-05	0.009845
102188112	VWA2	5313.87	2465.66	1.1079	0.00022314	0.022042
102181382	CYP3A24	4028.37	1883.11	1.0973	0.00012808	0.015791
102182786	PAX5	3250.39	1555.43	1.0631	0.00025235	0.023266
102178885	STAB2	5583.17	2672.95	1.0628	0.00020256	0.020564
108638596	LOC108638596	33131	16004.6	1.0497	6.2e-05	0.010256
102180831	PKP2	19877.9	9615.32	1.0478	0.00032185	0.027505
108633247	LOC108633247	6092.37	2962	1.0406	2.69e-05	0.0064837
102184776	RIMS3	2701.12	1337.53	1.0143	0.00016278	0.017865
102189520	ADAM11	5684.47	11493	-1.0157	0.00030739	0.02672
102174908	VSTM5	2176.79	4410.7	-1.0188	6.97e-05	0.010935
108634446	LOC108634446	51066.7	103970	-1.0257	5.86e-05	0.010014
102187542	CLEC3B	19098.6	38918	-1.027	0.00011809	0.015353
102171904	GALNT9	7349.13	14984.2	-1.0279	0.00040302	0.031602
106501751	LOC106501751	1102.14	2266.41	-1.0402	0.00049089	0.035729
108633229	LOC108633229	2074.29	4275.67	-1.0433	3.21e-05	0.0073916
102183348	LOC102183348	1184.73	2459.67	-1.0543	0.00013356	0.016033
102190839	MVP	4049.43	8544.06	-1.0773	4.88e-06	0.0019531
102176681	DACH2	10201.2	21584.5	-1.0812	9.72e-06	0.0032866
102179885	ALDH1A3	20504.9	43625.8	-1.0892	8.91e-05	0.012665
102189937	EVC	8182.96	17455.6	-1.093	0.00054952	0.038522
102174123	HEBP2	12094.2	25802.6	-1.0932	2.48e-05	0.0061832
108633237	LOC108633237	5970.69	12764.9	-1.0963	0.00017733	0.018997
102171118	LOC102171118	1006.73	2157.42	-1.0997	0.00078936	0.046162
102170530	RASSF2	3901.13	8388.27	-1.1046	0.00023194	0.022473
102177153	LOC102177153	2764.86	5946.98	-1.105	6.74e-05	0.010886
102183360	ANKFN1	9681.63	20887.9	-1.1093	4.67e-06	0.0019314
102188574	WFS1	2521.25	5446.75	-1.1113	0.00050995	0.036684
102182834	FAM107A	2366.83	5187.59	-1.1322	0.00054851	0.038522
102171617	FREM2	13577.2	29800.4	-1.1342	0.00021825	0.0217
102184720	STOM	30538.7	68142.1	-1.1579	9.68e-05	0.013516
102171155	SV2C	7683.52	17167	-1.1598	0.00038951	0.031022
102184253	GPR75	1711.86	3877.36	-1.1796	0.0004169	0.032357
102187092	PARD6G	1165.85	2650.6	-1.185	2.37e-06	0.0012031
102170775	LOC102170775	4280.53	9894.48	-1.2088	0.00069726	0.044011
100860810	SOD3	1275.81	2965.3	-1.217	0.00079566	0.046162
108636041	ERP27	15238.2	36078.4	-1.2434	0.0002971	0.026124
100861120	TM7SF2	700.186	1670.01	-1.254	0.00079634	0.046162
108637531	BHLHE22	236.388	563.982	-1.2549	0.00071394	0.044567
102185312	LOC102185312	3011.65	7238.3	-1.2652	0.0008394	0.047261
108638510	LOC108638510	192.526	466.512	-1.2769	3.96e-05	0.0082589
102190733	CYGB	743.038	1830.59	-1.3013	0.00063743	0.041438
102168987	SULT4A1	7016.9	17324.1	-1.3039	7.56e-06	0.0026747
102190132	TMEM200A	1658.13	4256.88	-1.3602	0.00072463	0.044628
102168321	PDCD1	559.767	1438.4	-1.3613	7.22e-07	0.00054922
102186285	NPY1R	256.791	721.543	-1.4903	6.47e-06	0.0023451
102173097	KLHL29	475.359	1337.48	-1.4923	0.00065341	0.041939
102172205	LOC102172205	70902.3	203759	-1.523	1.78e-05	0.0049247
108638201	CACNG4	652.809	1880.96	-1.5271	8.86e-06	0.0030646
108636081	LOC108636081	382.846	1122.08	-1.5523	3.32e-06	0.0015293
100860771	RSPO2	3873.78	11518.5	-1.5722	0.00011708	0.015353
102183286	HS3ST2	1581	4763.53	-1.5913	0.00043447	0.033211
100861194	LTF	2372.97	7266.65	-1.6146	9.66e-09	1.22e-05
102173569	LOC102173569	2319.85	7118.52	-1.6175	3.19e-11	8.08e-08
102174763	YAP1	28057.3	91548.2	-1.7062	2.65e-06	0.0013016
108637838	LOC108637838	5616.52	21639	-1.9459	1.94e-05	0.0050965
102190903	LOC102190903	1074.63	4252.85	-1.9848	0.00037852	0.030957
106503826	LOC106503826	462.161	1995.85	-2.1101	0.00086699	0.048236
102186076	SLC16A4	57.7356	821.555	-3.8296	2.54e-05	0.0062413
CON: the control group; BCR: the bromocriptine treatment group.
