# Supplementary material for: Prolactin inhibitor changes testosterone production, testicular morphology, and related genes expression in cashmere goats
Source: Front Vet Sci. 2023 Oct 26;10:1249189. doi: 10.3389/fvets.2023.1249189 (PMC10637432; doi:10.3389/fvets.2023.1249189)
Supplement: Supplementary file 2 [file Table_2.XLSX]

## Sheet: Sheet1
Table S2. Functional annotation of differentially expressed mRNAs based on GO categorization.
GO_accession	Description	Term_type	Over_represented_pValue	DEG_item	DEG_list	Bg_item	Bg_list	Gene_names
GO:0008146	sulfotransferase activity	molecular_function	0.0043784	3	108	63	20682	102183286,102168987,102183905
GO:0033313	meiotic cell cycle checkpoint	biological_process	0.005212	1	108	1	20682	102173569
GO:0040020	regulation of meiotic nuclear division	biological_process	0.005212	1	108	1	20682	102173569
GO:0045835	negative regulation of meiotic nuclear division	biological_process	0.005212	1	108	1	20682	102173569
GO:0051445	regulation of meiotic cell cycle	biological_process	0.005212	1	108	1	20682	102173569
GO:0051447	negative regulation of meiotic cell cycle	biological_process	0.005212	1	108	1	20682	102173569
GO:0051598	meiotic recombination checkpoint	biological_process	0.005212	1	108	1	20682	102173569
GO:0005581	collagen trimer	cellular_component	0.0075655	2	108	25	20682	102174763,102181735
GO:0005509	calcium ion binding	molecular_function	0.0077336	8	108	543	20682	102173362,108634446,102188112,102174944,102168660,102189534,102171827,102190271
GO:0016782	transferase activity, transferring sulfur-containing groups	molecular_function	0.0084974	3	108	80	20682	102183905,102168987,102183286
GO:0005173	stem cell factor receptor binding	molecular_function	0.010418	1	108	2	20682	102188550
GO:0005201	extracellular matrix structural constituent	molecular_function	0.012205	2	108	32	20682	102174763,102181735
GO:0006827	high-affinity iron ion transmembrane transport	biological_process	0.01556	1	108	3	20682	102186285
GO:0033573	high-affinity iron permease complex	cellular_component	0.01556	1	108	3	20682	102186285
GO:0008725	DNA-3-methyladenine glycosylase activity	molecular_function	0.015602	1	108	3	20682	102189937
GO:0043733	DNA-3-methylbase glycosylase activity	molecular_function	0.015602	1	108	3	20682	102189937
GO:0007155	cell adhesion	biological_process	0.01601	6	108	386	20682	102188550,108634446,102188225,102181576,102190571,102178885
GO:0005198	structural molecule activity	molecular_function	0.016468	14	108	1427	20682	102168740,102174908,102179626,102182786,102190733,108636081,102173569,108633247,102170775,102181735,102181382,102187092,102174763,102176316
GO:0022610	biological adhesion	biological_process	0.016567	6	108	389	20682	102188225,102181576,102188550,108634446,102178885,102190571
GO:0019087	transformation of host cell by virus	biological_process	0.017694	2	108	39	20682	108636459,102189396
GO:0000786	nucleosome	cellular_component	0.019475	2	108	41	20682	108638596,102173241
GO:0003880	protein C-terminal carboxyl O-methyltransferase activity	molecular_function	0.02069	1	108	4	20682	100861120
GO:0004671	protein C-terminal S-isoprenylcysteine carboxyl O-methyltransferase activity	molecular_function	0.02069	1	108	4	20682	100861120
GO:0006481	C-terminal protein methylation	biological_process	0.02069	1	108	4	20682	100861120
GO:0018410	C-terminal protein amino acid modification	biological_process	0.02069	1	108	4	20682	100861120
GO:0043687	post-translational protein modification	biological_process	0.02069	1	108	4	20682	100861120
GO:0034755	iron ion transmembrane transport	biological_process	0.020692	1	108	4	20682	102186285
GO:0020037	heme binding	molecular_function	0.020819	4	108	200	20682	102190733,102181382,102191011,102178240
GO:0016705	oxidoreductase activity, acting on paired donors, with incorporation or reduction of molecular oxygen	molecular_function	0.02254	4	108	205	20682	102182834,102178240,102191011,102181382
GO:0044815	DNA packaging complex	cellular_component	0.023184	2	108	45	20682	102173241,108638596
GO:0032993	protein-DNA complex	cellular_component	0.024153	2	108	46	20682	108638596,102173241
GO:0048523	negative regulation of cellular process	biological_process	0.025263	4	108	212	20682	102182841,102169101,102168731,102173569
GO:0046906	tetrapyrrole binding	molecular_function	0.025513	4	108	213	20682	102178240,102191011,102181382,102190733
GO:0032007	negative regulation of TOR signaling	biological_process	0.0258	1	108	5	20682	102182841
GO:0038179	neurotrophin signaling pathway	biological_process	0.0258	1	108	5	20682	102182841
GO:0048011	neurotrophin TRK receptor signaling pathway	biological_process	0.0258	1	108	5	20682	102182841
GO:0070848	response to growth factor	biological_process	0.0258	1	108	5	20682	102182841
GO:0071363	cellular response to growth factor stimulus	biological_process	0.0258	1	108	5	20682	102182841
GO:1902532	negative regulation of intracellular signal transduction	biological_process	0.0258	1	108	5	20682	102182841
GO:0097196	Shu complex	cellular_component	0.025802	1	108	5	20682	102189212
GO:1990391	DNA repair complex	cellular_component	0.025802	1	108	5	20682	102189212
GO:0003905	alkylbase DNA N-glycosylase activity	molecular_function	0.025866	1	108	5	20682	102189937
GO:0033926	glycopeptide alpha-N-acetylgalactosaminidase activity	molecular_function	0.025869	1	108	5	20682	102180831
GO:0005788	endoplasmic reticulum lumen	cellular_component	0.030871	1	108	6	20682	102180099
GO:0000052	citrulline metabolic process	biological_process	0.030883	1	108	6	20682	102171827
GO:0018101	protein citrullination	biological_process	0.030883	1	108	6	20682	102171827
GO:0019240	citrulline biosynthetic process	biological_process	0.030883	1	108	6	20682	102171827
GO:0005549	odorant binding	molecular_function	0.031048	1	108	6	20682	102189396
GO:0005388	calcium-transporting ATPase activity	molecular_function	0.03112	1	108	6	20682	102170775
GO:0006022	aminoglycan metabolic process	biological_process	0.033585	2	108	55	20682	108633229,102170775
GO:0005523	tropomyosin binding	molecular_function	0.036041	1	108	7	20682	102169101
GO:0051694	pointed-end actin filament capping	biological_process	0.036041	1	108	7	20682	102169101
GO:0000446	nucleoplasmic THO complex	cellular_component	0.036049	1	108	7	20682	102181576
GO:0004668	protein-arginine deiminase activity	molecular_function	0.036173	1	108	7	20682	102171827
GO:0010639	negative regulation of organelle organization	biological_process	0.038064	2	108	59	20682	102169101,102173569
GO:0005515	protein binding	molecular_function	0.039992	42	108	6315	20682	102185750,102183360,102171155,102176145,102189534,102178505,102183348,102184554,102186749,102176681,102169101,102184776,102188550,102171800,102182841,102186182,108637531,102175531,102190846,102189396,102188112,102181551,102181576,102174763,102177991,102174944,102168321,102180831,102173097,102188225,102187805,102190271,102187092,102173362,102172170,102168731,102168975,102168660,102181629,108637838…
GO:0004019	adenylosuccinate synthase activity	molecular_function	0.04095	1	108	8	20682	102185750
GO:0018195	peptidyl-arginine modification	biological_process	0.040963	1	108	8	20682	102171827
GO:0006801	superoxide metabolic process	biological_process	0.041038	1	108	8	20682	100860810
GO:0019104	DNA N-glycosylase activity	molecular_function	0.041042	1	108	8	20682	102189937
GO:0000725	recombinational repair	biological_process	0.041065	1	108	8	20682	102189212
GO:0004176	ATP-dependent peptidase activity	molecular_function	0.04118	1	108	8	20682	102185750
GO:0000785	chromatin	cellular_component	0.045459	2	108	65	20682	102173241,108638596
GO:0048519	negative regulation of biological process	biological_process	0.047727	4	108	260	20682	102173569,102168731,102182841,102169101
GO:0016813	hydrolase activity, acting on carbon-nitrogen (but not peptide) bonds, in linear amidines	molecular_function	0.05117	1	108	10	20682	102171827
GO:0006276	plasmid maintenance	biological_process	0.051491	1	108	10	20682	102170775
GO:0051129	negative regulation of cellular component organization	biological_process	0.055784	2	108	73	20682	102169101,102173569
GO:0009654	photosystem II oxygen evolving complex	cellular_component	0.05597	1	108	11	20682	106501751
GO:0007157	heterophilic cell-cell adhesion via plasma membrane cell adhesion molecules	biological_process	0.05603	1	108	11	20682	102188225
GO:0072593	reactive oxygen species metabolic process	biological_process	0.056037	1	108	11	20682	100860810
GO:0009372	quorum sensing	biological_process	0.056346	1	108	11	20682	102168731
GO:0048872	homeostasis of number of cells	biological_process	0.056346	1	108	11	20682	102168731
GO:0048874	homeostasis of number of cells in a free-living population	biological_process	0.056346	1	108	11	20682	102168731
GO:0016820	hydrolase activity, acting on acid anhydrides, catalyzing transmembrane movement of substances	molecular_function	0.056556	3	108	166	20682	102179626,102180831,102170775
GO:0004859	phospholipase inhibitor activity	molecular_function	0.060849	1	108	12	20682	102170775
GO:0055102	lipase inhibitor activity	molecular_function	0.060849	1	108	12	20682	102170775
GO:0006284	base-excision repair	biological_process	0.060869	1	108	12	20682	102189937
GO:0008537	proteasome activator complex	cellular_component	0.06113	1	108	12	20682	102185312
GO:0022624	proteasome accessory complex	cellular_component	0.06113	1	108	12	20682	102185312
GO:0030430	host cell cytoplasm	cellular_component	0.065715	1	108	13	20682	102190733
GO:0007249	I-kappaB kinase/NF-kappaB signaling	biological_process	0.065912	1	108	13	20682	102176681
GO:0043122	regulation of I-kappaB kinase/NF-kappaB signaling	biological_process	0.065912	1	108	13	20682	102176681
GO:0043123	positive regulation of I-kappaB kinase/NF-kappaB signaling	biological_process	0.065912	1	108	13	20682	102176681
GO:0031929	TOR signaling	biological_process	0.066034	1	108	13	20682	102182841
GO:0032006	regulation of TOR signaling	biological_process	0.066034	1	108	13	20682	102182841
GO:0016810	hydrolase activity, acting on carbon-nitrogen (but not peptide) bonds	molecular_function	0.070395	2	108	83	20682	102173569,102171827
GO:0046849	bone remodeling	biological_process	0.070586	1	108	14	20682	102171106
GO:0048771	tissue remodeling	biological_process	0.070586	1	108	14	20682	102171106
GO:0016857	racemase and epimerase activity, acting on carbohydrates and derivatives	molecular_function	0.070594	1	108	14	20682	108633229
GO:0071107	response to parathyroid hormone	biological_process	0.070799	1	108	14	20682	102188112
GO:0004499	N,N-dimethylaniline monooxygenase activity	molecular_function	0.080274	1	108	16	20682	102182834
GO:0048309	endoplasmic reticulum inheritance	biological_process	0.080384	1	108	16	20682	102181576
GO:0061630	ubiquitin protein ligase activity	molecular_function	0.080404	2	108	90	20682	102185750,102181551
GO:0061659	ubiquitin-like protein ligase activity	molecular_function	0.080404	2	108	90	20682	102181551,102185750
GO:0007131	reciprocal meiotic recombination	biological_process	0.080489	1	108	16	20682	102173569
GO:0035825	reciprocal DNA recombination	biological_process	0.080489	1	108	16	20682	102173569
GO:0017148	negative regulation of translation	biological_process	0.080669	1	108	16	20682	102168731
GO:0034249	negative regulation of cellular amide metabolic process	biological_process	0.080669	1	108	16	20682	102168731
GO:0042623	ATPase activity, coupled	molecular_function	0.0824	3	108	195	20682	102185750,102179626,102170775
GO:0006310	DNA recombination	biological_process	0.082509	3	108	195	20682	102189212,102186076,102173569
GO:0019048	modulation by virus of host morphology or physiology	biological_process	0.083879	2	108	92	20682	108636459,102189396
GO:0006974	cellular response to DNA damage stimulus	biological_process	0.083916	6	108	581	20682	102189937,102186076,102189212,102184720,102177991,102170775
GO:0016854	racemase and epimerase activity	molecular_function	0.085061	1	108	17	20682	108633229
GO:0048308	organelle inheritance	biological_process	0.085191	1	108	17	20682	102181576
GO:0016799	hydrolase activity, hydrolyzing N-glycosyl compounds	molecular_function	0.085213	1	108	17	20682	102189937
GO:0006024	glycosaminoglycan biosynthetic process	biological_process	0.085217	1	108	17	20682	108633229
GO:0005230	extracellular ligand-gated ion channel activity	molecular_function	0.085383	2	108	93	20682	102168661,102176535
GO:0031514	motile cilium	cellular_component	0.086643	2	108	94	20682	102168731,102181576
GO:0009968	negative regulation of signal transduction	biological_process	0.089943	1	108	18	20682	102182841
GO:0006023	aminoglycan biosynthetic process	biological_process	0.090012	1	108	18	20682	108633229
GO:0015662	ATPase activity, coupled to transmembrane movement of ions, phosphorylative mechanism	molecular_function	0.090191	1	108	18	20682	102170775
GO:0044003	modification by symbiont of host morphology or physiology	biological_process	0.098249	2	108	101	20682	108636459,102189396
GO:0051817	modification of morphology or physiology of other organism involved in symbiotic interaction	biological_process	0.098249	2	108	101	20682	108636459,102189396
GO:0098742	cell-cell adhesion via plasma-membrane adhesion molecules	biological_process	0.098711	2	108	101	20682	102188225,108634446
GO:0015934	large ribosomal subunit	cellular_component	0.099527	1	108	20	20682	102174908
GO:0008237	metallopeptidase activity	molecular_function	0.099659	3	108	212	20682	102168660,102185399,102189520
GO:0031012	extracellular matrix	cellular_component	0.10081	3	108	213	20682	102168660,102182834,102181735
GO:0045502	dynein binding	molecular_function	0.10107	2	108	103	20682	102168731,102181576
GO:0005929	cilium	cellular_component	0.10109	2	108	103	20682	102168731,102181576
GO:0010648	negative regulation of cell communication	biological_process	0.10417	1	108	21	20682	102182841
GO:0023057	negative regulation of signaling	biological_process	0.10417	1	108	21	20682	102182841
GO:0005540	hyaluronic acid binding	molecular_function	0.1044	1	108	21	20682	102178885
GO:0035821	modification of morphology or physiology of other organism	biological_process	0.10653	2	108	106	20682	108636459,102189396
GO:0033554	cellular response to stress	biological_process	0.10721	6	108	622	20682	102170775,102184720,102177991,102186076,102189212,102189937
GO:0016846	carbon-sulfur lyase activity	molecular_function	0.10883	1	108	22	20682	102181629
GO:0046872	metal ion binding	molecular_function	0.10886	24	108	3562	20682	102191011,102186182,102179626,102178240,102185399,102183905,102170775,102168660,102189520,108634446,102173362,102171827,102169872,102190271,102176145,102174944,102189534,102175642,102188112,102181382,100860810,102181551,102185750,102183360
GO:0043087	regulation of GTPase activity	biological_process	0.10957	1	108	22	20682	102177991
GO:0010033	response to organic substance	biological_process	0.11131	2	108	109	20682	102182841,102188112
GO:0016709	oxidoreductase activity, acting on paired donors, with incorporation or reduction of molecular oxygen, NAD(P)H as one donor, and incorporation of one atom of oxygen	molecular_function	0.11341	1	108	23	20682	102182834
GO:0006298	mismatch repair	biological_process	0.11342	1	108	23	20682	102184720
GO:0030042	actin filament depolymerization	biological_process	0.11354	1	108	23	20682	102169101
GO:0030834	regulation of actin filament depolymerization	biological_process	0.11354	1	108	23	20682	102169101
GO:0030835	negative regulation of actin filament depolymerization	biological_process	0.11354	1	108	23	20682	102169101
GO:0030837	negative regulation of actin filament polymerization	biological_process	0.11354	1	108	23	20682	102169101
GO:0031333	negative regulation of protein complex assembly	biological_process	0.11354	1	108	23	20682	102169101
GO:0032272	negative regulation of protein polymerization	biological_process	0.11354	1	108	23	20682	102169101
GO:0051261	protein depolymerization	biological_process	0.11354	1	108	23	20682	102169101
GO:0051693	actin filament capping	biological_process	0.11354	1	108	23	20682	102169101
GO:1901879	regulation of protein depolymerization	biological_process	0.11354	1	108	23	20682	102169101
GO:1901880	negative regulation of protein depolymerization	biological_process	0.11354	1	108	23	20682	102169101
GO:0004181	metallocarboxypeptidase activity	molecular_function	0.11355	1	108	23	20682	102185399
GO:0043169	cation binding	molecular_function	0.11356	24	108	3580	20682	102178240,102186182,102191011,102179626,102189520,102173362,108634446,102183905,102185399,102168660,102170775,102171827,102190271,102169872,102183360,102185750,102188112,102181382,102181551,100860810,102189534,102175642,102176145,102174944
GO:0098609	cell-cell adhesion	biological_process	0.11366	2	108	110	20682	108634446,102188225
GO:0004869	cysteine-type endopeptidase inhibitor activity	molecular_function	0.11793	1	108	24	20682	102171106
GO:0051726	regulation of cell cycle	biological_process	0.11797	2	108	113	20682	102177991,102173569
GO:0008061	chitin binding	molecular_function	0.11812	1	108	24	20682	102170775
GO:0043242	negative regulation of protein complex disassembly	biological_process	0.11816	1	108	24	20682	102169101
GO:0000221	vacuolar proton-transporting V-type ATPase, V1 domain	cellular_component	0.11831	1	108	24	20682	102180831
GO:0016471	vacuolar proton-transporting V-type ATPase complex	cellular_component	0.11831	1	108	24	20682	102180831
GO:0006030	chitin metabolic process	biological_process	0.11837	1	108	24	20682	102170775
GO:1901071	glucosamine-containing compound metabolic process	biological_process	0.11837	1	108	24	20682	102170775
GO:0019825	oxygen binding	molecular_function	0.12725	1	108	26	20682	102190733
GO:0005774	vacuolar membrane	cellular_component	0.1275	1	108	26	20682	102180831
GO:0044437	vacuolar part	cellular_component	0.1275	1	108	26	20682	102180831
GO:0016798	hydrolase activity, acting on glycosyl bonds	molecular_function	0.12988	3	108	239	20682	102175531,102189937,102180831
GO:0000347	THO complex	cellular_component	0.13189	1	108	27	20682	102181576
GO:0044391	ribosomal subunit	cellular_component	0.13197	1	108	27	20682	102174908
GO:0008235	metalloexopeptidase activity	molecular_function	0.13202	1	108	27	20682	102185399
GO:0033180	proton-transporting V-type ATPase, V1 domain	cellular_component	0.13204	1	108	27	20682	102180831
GO:0006417	regulation of translation	biological_process	0.13209	1	108	27	20682	102168731
GO:0034248	regulation of cellular amide metabolic process	biological_process	0.13209	1	108	27	20682	102168731
GO:0006406	mRNA export from nucleus	biological_process	0.13231	1	108	27	20682	102181576
GO:0071166	ribonucleoprotein complex localization	biological_process	0.13231	1	108	27	20682	102181576
GO:0071426	ribonucleoprotein complex export from nucleus	biological_process	0.13231	1	108	27	20682	102181576
GO:0071427	mRNA-containing ribonucleoprotein complex export from nucleus	biological_process	0.13231	1	108	27	20682	102181576
GO:0005506	iron ion binding	molecular_function	0.13295	3	108	242	20682	102191011,102181382,102178240
GO:0006281	DNA repair	biological_process	0.13328	5	108	516	20682	102184720,102170775,102189937,102186076,102189212
GO:0042710	biofilm formation	biological_process	0.13343	1	108	27	20682	102168731
GO:0004857	enzyme inhibitor activity	molecular_function	0.13362	3	108	242	20682	102170775,102190271,102171106
GO:0042626	ATPase activity, coupled to transmembrane movement of substances	molecular_function	0.13368	2	108	122	20682	102170775,102179626
GO:0043492	ATPase activity, coupled to movement of substances	molecular_function	0.13368	2	108	122	20682	102179626,102170775
GO:0051494	negative regulation of cytoskeleton organization	biological_process	0.13645	1	108	28	20682	102169101
GO:0007127	meiosis I	biological_process	0.13646	1	108	28	20682	102173569
GO:0010608	posttranscriptional regulation of gene expression	biological_process	0.13664	1	108	28	20682	102168731
GO:0006405	RNA export from nucleus	biological_process	0.13689	1	108	28	20682	102181576
GO:0004842	ubiquitin-protein transferase activity	molecular_function	0.13836	3	108	246	20682	102186182,102181551,102185750
GO:0019787	ubiquitin-like protein transferase activity	molecular_function	0.13836	3	108	246	20682	102185750,102181551,102186182
GO:0042803	protein homodimerization activity	molecular_function	0.14052	2	108	126	20682	102168731,102181576
GO:0042651	thylakoid membrane	cellular_component	0.14097	1	108	29	20682	106501751
GO:0007029	endoplasmic reticulum organization	biological_process	0.14118	1	108	29	20682	102181576
GO:0003993	acid phosphatase activity	molecular_function	0.14375	2	108	127	20682	102183360,102176145
GO:0015399	primary active transmembrane transporter activity	molecular_function	0.14442	2	108	128	20682	102179626,102170775
GO:0015405	P-P-bond-hydrolysis-driven transmembrane transporter activity	molecular_function	0.14442	2	108	128	20682	102179626,102170775
GO:0008023	transcription elongation factor complex	cellular_component	0.14561	1	108	30	20682	102181576
GO:0048585	negative regulation of response to stimulus	biological_process	0.14571	1	108	30	20682	102182841
GO:0004114	3',5'-cyclic-nucleotide phosphodiesterase activity	molecular_function	0.14581	1	108	30	20682	102175531
GO:0000152	nuclear ubiquitin ligase complex	cellular_component	0.14791	2	108	130	20682	102181551,102186182
GO:0005680	anaphase-promoting complex	cellular_component	0.14791	2	108	130	20682	102181551,102186182
GO:0031461	cullin-RING ubiquitin ligase complex	cellular_component	0.14791	2	108	130	20682	102186182,102181551
GO:0006323	DNA packaging	biological_process	0.14815	2	108	130	20682	102181576,108638596
GO:0051784	negative regulation of nuclear division	biological_process	0.14971	1	108	31	20682	102173569
GO:0016755	transferase activity, transferring amino-acyl groups	molecular_function	0.14991	1	108	31	20682	102178885
GO:0030203	glycosaminoglycan metabolic process	biological_process	0.14993	1	108	31	20682	108633229
GO:0005773	vacuole	cellular_component	0.1503	1	108	31	20682	102180831
GO:0051168	nuclear export	biological_process	0.15033	1	108	31	20682	102181576
GO:0005184	neuropeptide hormone activity	molecular_function	0.15111	1	108	31	20682	102168975
GO:0000151	ubiquitin ligase complex	cellular_component	0.15154	2	108	132	20682	102186182,102181551
GO:0000921	septin ring assembly	biological_process	0.15435	1	108	32	20682	102181576
GO:0005940	septin ring	cellular_component	0.15435	1	108	32	20682	102181576
GO:0031106	septin ring organization	biological_process	0.15435	1	108	32	20682	102181576
GO:0032156	septin cytoskeleton	cellular_component	0.15435	1	108	32	20682	102181576
GO:0032185	septin cytoskeleton organization	biological_process	0.15435	1	108	32	20682	102181576
GO:0005672	transcription factor TFIIA complex	cellular_component	0.15462	1	108	32	20682	102176681
GO:0006040	amino sugar metabolic process	biological_process	0.15462	1	108	32	20682	102170775
GO:0040011	locomotion	biological_process	0.15521	3	108	260	20682	102181576,102191700,102168731
GO:0007276	gamete generation	biological_process	0.15553	2	108	134	20682	102173241,102187092
GO:0051782	negative regulation of cell division	biological_process	0.15856	1	108	33	20682	102173569
GO:0048468	cell development	biological_process	0.15935	2	108	136	20682	102191700,102187092
GO:0006606	protein import into nucleus	biological_process	0.16225	2	108	138	20682	102168731,102181576
GO:0034504	protein localization to nucleus	biological_process	0.16225	2	108	138	20682	102168731,102181576
GO:0044744	protein targeting to nucleus	biological_process	0.16225	2	108	138	20682	102181576,102168731
GO:0051170	nuclear import	biological_process	0.16225	2	108	138	20682	102168731,102181576
GO:1902593	single-organism nuclear import	biological_process	0.16225	2	108	138	20682	102168731,102181576
GO:0010340	carboxyl-O-methyltransferase activity	molecular_function	0.16295	1	108	34	20682	100861120
GO:0051998	protein carboxyl O-methyltransferase activity	molecular_function	0.16295	1	108	34	20682	100861120
GO:0001871	pattern binding	molecular_function	0.16312	1	108	34	20682	102169872
GO:0030247	polysaccharide binding	molecular_function	0.16312	1	108	34	20682	102169872
GO:0033043	regulation of organelle organization	biological_process	0.16598	2	108	140	20682	102173569,102169101
GO:0006497	protein lipidation	biological_process	0.16775	1	108	35	20682	102185399
GO:0006506	GPI anchor biosynthetic process	biological_process	0.16775	1	108	35	20682	102185399
GO:0006661	phosphatidylinositol biosynthetic process	biological_process	0.16775	1	108	35	20682	102185399
GO:0042158	lipoprotein biosynthetic process	biological_process	0.16775	1	108	35	20682	102185399
GO:0004112	cyclic-nucleotide phosphodiesterase activity	molecular_function	0.1679	1	108	35	20682	102175531
GO:0006928	movement of cell or subcellular component	biological_process	0.16892	3	108	270	20682	102181576,102168731,102191700
GO:0044710	single-organism metabolic process	biological_process	0.17023	20	108	3064	20682	102172803,102191011,102178240,102184720,106501751,102179885,102189212,102170775,102185399,108634714,102189937,108633229,102177153,102171827,102182834,100860810,102181382,102186076,102185750,102173569
GO:0005539	glycosaminoglycan binding	molecular_function	0.17222	1	108	36	20682	102178885
GO:1902533	positive regulation of intracellular signal transduction	biological_process	0.17235	1	108	36	20682	102176681
GO:0007167	enzyme linked receptor protein signaling pathway	biological_process	0.17293	1	108	36	20682	102182841
GO:0007169	transmembrane receptor protein tyrosine kinase signaling pathway	biological_process	0.17293	1	108	36	20682	102182841
GO:0010948	negative regulation of cell cycle process	biological_process	0.17602	1	108	37	20682	102173569
GO:0043244	regulation of protein complex disassembly	biological_process	0.17627	1	108	37	20682	102169101
GO:0005801	cis-Golgi network	cellular_component	0.17628	1	108	37	20682	102181576
GO:0019829	cation-transporting ATPase activity	molecular_function	0.17634	1	108	37	20682	102170775
GO:0042625	ATPase activity, coupled to transmembrane movement of ions	molecular_function	0.17634	1	108	37	20682	102170775
GO:0046474	glycerophospholipid biosynthetic process	biological_process	0.17641	1	108	37	20682	102185399
GO:0007126	meiotic nuclear division	biological_process	0.17644	1	108	37	20682	102173569
GO:1903046	meiotic cell cycle process	biological_process	0.17644	1	108	37	20682	102173569
GO:0042221	response to chemical	biological_process	0.17717	3	108	277	20682	102191700,102182841,102188112
GO:0048609	multicellular organismal reproductive process	biological_process	0.17776	2	108	146	20682	102187092,102173241
GO:0000280	nuclear division	biological_process	0.17923	2	108	147	20682	102168731,102173569
GO:0004180	carboxypeptidase activity	molecular_function	0.18079	1	108	38	20682	102185399
GO:1902531	regulation of intracellular signal transduction	biological_process	0.18233	2	108	148	20682	102182841,102176681
GO:0051783	regulation of nuclear division	biological_process	0.18461	1	108	39	20682	102173569
GO:0045017	glycerolipid biosynthetic process	biological_process	0.18499	1	108	39	20682	102185399
GO:0048870	cell motility	biological_process	0.18856	2	108	152	20682	102181576,102168731
GO:0051674	localization of cell	biological_process	0.18856	2	108	152	20682	102181576,102168731
GO:0006479	protein methylation	biological_process	0.18917	1	108	40	20682	100861120
GO:0008213	protein alkylation	biological_process	0.18917	1	108	40	20682	100861120
GO:0050661	NADP binding	molecular_function	0.18936	1	108	40	20682	102182834
GO:0004252	serine-type endopeptidase activity	molecular_function	0.18957	3	108	287	20682	108636459,102181629,102174944
GO:0015276	ligand-gated ion channel activity	molecular_function	0.19096	2	108	153	20682	102176535,102168661
GO:0022834	ligand-gated channel activity	molecular_function	0.19096	2	108	153	20682	102168661,102176535
GO:0048285	organelle fission	biological_process	0.1924	2	108	154	20682	102168731,102173569
GO:0043624	cellular protein complex disassembly	biological_process	0.19329	1	108	41	20682	102169101
GO:0051321	meiotic cell cycle	biological_process	0.19353	1	108	41	20682	102173569
GO:0030414	peptidase inhibitor activity	molecular_function	0.19659	2	108	156	20682	102190271,102171106
GO:0061134	peptidase regulator activity	molecular_function	0.19659	2	108	156	20682	102190271,102171106
GO:0055114	oxidation-reduction process	biological_process	0.19794	9	108	1237	20682	100860810,102181382,102170775,102172803,102191011,102178240,102179885,102177153,102182834
GO:0042995	cell projection	cellular_component	0.19805	2	108	157	20682	102181576,102168731
GO:0044427	chromosomal part	cellular_component	0.206	3	108	299	20682	102168731,108638596,102173241
GO:0032504	multicellular organism reproduction	biological_process	0.20603	2	108	161	20682	102187092,102173241
GO:0007409	axonogenesis	biological_process	0.2065	1	108	44	20682	102191700
GO:0007411	axon guidance	biological_process	0.2065	1	108	44	20682	102191700
GO:0048667	cell morphogenesis involved in neuron differentiation	biological_process	0.2065	1	108	44	20682	102191700
GO:0048812	neuron projection morphogenesis	biological_process	0.2065	1	108	44	20682	102191700
GO:0061564	axon development	biological_process	0.2065	1	108	44	20682	102191700
GO:0097485	neuron projection guidance	biological_process	0.2065	1	108	44	20682	102191700
GO:0065008	regulation of biological quality	biological_process	0.213	5	108	608	20682	102168731,102180099,102169101,102189396,108636459
GO:0008064	regulation of actin polymerization or depolymerization	biological_process	0.21436	1	108	46	20682	102169101
GO:0008154	actin polymerization or depolymerization	biological_process	0.21436	1	108	46	20682	102169101
GO:0030041	actin filament polymerization	biological_process	0.21436	1	108	46	20682	102169101
GO:0030832	regulation of actin filament length	biological_process	0.21436	1	108	46	20682	102169101
GO:0030833	regulation of actin filament polymerization	biological_process	0.21436	1	108	46	20682	102169101
GO:0032535	regulation of cellular component size	biological_process	0.21436	1	108	46	20682	102169101
GO:0032956	regulation of actin cytoskeleton organization	biological_process	0.21436	1	108	46	20682	102169101
GO:0032970	regulation of actin filament-based process	biological_process	0.21436	1	108	46	20682	102169101
GO:0004222	metalloendopeptidase activity	molecular_function	0.2151	2	108	166	20682	102168660,102189520
GO:0071103	DNA conformation change	biological_process	0.21581	2	108	166	20682	108638596,102181576
GO:0042802	identical protein binding	molecular_function	0.21685	2	108	167	20682	102181576,102168731
GO:0017038	protein import	biological_process	0.217	2	108	167	20682	102181576,102168731
GO:0051701	interaction with host	biological_process	0.2174	2	108	167	20682	108636459,102189396
GO:0008171	O-methyltransferase activity	molecular_function	0.21817	1	108	47	20682	100861120
GO:0000075	cell cycle checkpoint	biological_process	0.21822	1	108	47	20682	102173569
GO:0051302	regulation of cell division	biological_process	0.21838	1	108	47	20682	102173569
GO:0006913	nucleocytoplasmic transport	biological_process	0.21891	2	108	168	20682	102168731,102181576
GO:0006368	transcription elongation from RNA polymerase II promoter	biological_process	0.22248	1	108	48	20682	102181576
GO:0042398	cellular modified amino acid biosynthetic process	biological_process	0.22292	1	108	48	20682	102171827
GO:0005488	binding	molecular_function	0.22616	68	108	12181	20682	102173241,102183360,102171155,102177153,102186749,102176681,102189189,102183348,102171800,102182841,102184776,102186182,102191011,102179626,102188060,102177991,102172199,102174944,102180831,102168321,102189396,102188112,102181551,102171827,102169872,102188225,102190733,102168731,102172170,102183905,102168975,102168660,102173362,102181629,102178885,102176145,102173909,102189534,102177002,102185750…
GO:0007283	spermatogenesis	biological_process	0.22676	1	108	49	20682	102173241
GO:0048232	male gamete generation	biological_process	0.22676	1	108	49	20682	102173241
GO:0006505	GPI anchor metabolic process	biological_process	0.22679	1	108	49	20682	102185399
GO:0051028	mRNA transport	biological_process	0.22687	1	108	49	20682	102181576
GO:0051169	nuclear transport	biological_process	0.2285	2	108	173	20682	102168731,102181576
GO:0006354	DNA-templated transcription, elongation	biological_process	0.2308	1	108	50	20682	102181576
GO:0016651	oxidoreductase activity, acting on NAD(P)H	molecular_function	0.23101	2	108	174	20682	102170775,102172803
GO:0000904	cell morphogenesis involved in differentiation	biological_process	0.23107	1	108	50	20682	102191700
GO:0031175	neuron projection development	biological_process	0.23119	1	108	50	20682	102191700
GO:0048666	neuron development	biological_process	0.23119	1	108	50	20682	102191700
GO:0010564	regulation of cell cycle process	biological_process	0.23461	1	108	51	20682	102173569
GO:0010558	negative regulation of macromolecule biosynthetic process	biological_process	0.2348	1	108	51	20682	102168731
GO:0031327	negative regulation of cellular biosynthetic process	biological_process	0.2348	1	108	51	20682	102168731
GO:0051172	negative regulation of nitrogen compound metabolic process	biological_process	0.2348	1	108	51	20682	102168731
GO:2000113	negative regulation of cellular macromolecule biosynthetic process	biological_process	0.2348	1	108	51	20682	102168731
GO:0043234	protein complex	cellular_component	0.23716	14	108	2161	20682	102186182,102176681,102185312,102186285,108638596,106501751,102174763,102181576,102189212,102181551,102173241,102180831,102181735,102168731
GO:0043241	protein complex disassembly	biological_process	0.23854	1	108	52	20682	102169101
GO:0045786	negative regulation of cell cycle	biological_process	0.23868	1	108	52	20682	102173569
GO:0009967	positive regulation of signal transduction	biological_process	0.23888	1	108	52	20682	102176681
GO:0010647	positive regulation of cell communication	biological_process	0.23888	1	108	52	20682	102176681
GO:0023056	positive regulation of signaling	biological_process	0.23888	1	108	52	20682	102176681
GO:0043233	organelle lumen	cellular_component	0.24162	4	108	479	20682	102168731,102176681,102180099,102181576
GO:0070013	intracellular organelle lumen	cellular_component	0.24162	4	108	479	20682	102181576,102180099,102176681,102168731
GO:0005576	extracellular region	cellular_component	0.2424	10	108	1476	20682	102191730,102190271,102187092,102170844,102174944,102171106,102168975,102181735,102190903,102170775
GO:0032984	macromolecular complex disassembly	biological_process	0.24252	1	108	53	20682	102169101
GO:0000502	proteasome complex	cellular_component	0.24258	1	108	53	20682	102185312
GO:0009247	glycolipid biosynthetic process	biological_process	0.24266	1	108	53	20682	102185399
GO:0046467	membrane lipid biosynthetic process	biological_process	0.24266	1	108	53	20682	102185399
GO:1990204	oxidoreductase complex	cellular_component	0.24276	1	108	53	20682	106501751
GO:0010629	negative regulation of gene expression	biological_process	0.24277	1	108	53	20682	102168731
GO:0030182	neuron differentiation	biological_process	0.24318	1	108	53	20682	102191700
GO:0048699	generation of neurons	biological_process	0.24318	1	108	53	20682	102191700
GO:0044702	single organism reproductive process	biological_process	0.24651	2	108	182	20682	102173241,102187092
GO:0016042	lipid catabolic process	biological_process	0.24657	1	108	54	20682	102189212
GO:0009890	negative regulation of biosynthetic process	biological_process	0.24674	1	108	54	20682	102168731
GO:0022008	neurogenesis	biological_process	0.24713	1	108	54	20682	102191700
GO:0031974	membrane-enclosed lumen	cellular_component	0.24728	4	108	484	20682	102181576,102168731,102176681,102180099
GO:0004497	monooxygenase activity	molecular_function	0.25039	1	108	55	20682	102182834
GO:0022411	cellular component disassembly	biological_process	0.2505	1	108	55	20682	102169101
GO:0007399	nervous system development	biological_process	0.25106	1	108	55	20682	102191700
GO:0000003	reproduction	biological_process	0.25164	3	108	332	20682	102173241,102173569,102187092
GO:0032991	macromolecular complex	cellular_component	0.25187	19	108	3081	20682	102176681,102180831,102181735,102173241,108633247,102181576,102174763,102181551,102185312,108638596,106501751,102186285,102179626,102186182,102174908,102168731,102182786,102176316,102189212
GO:0055085	transmembrane transport	biological_process	0.25618	7	108	985	20682	102186285,102180831,102172803,102179626,102181576,102171155,102186076
GO:0032271	regulation of protein polymerization	biological_process	0.25837	1	108	57	20682	102169101
GO:0043254	regulation of protein complex assembly	biological_process	0.25837	1	108	57	20682	102169101
GO:0006403	RNA localization	biological_process	0.2587	1	108	57	20682	102181576
GO:0050657	nucleic acid transport	biological_process	0.2587	1	108	57	20682	102181576
GO:0050658	RNA transport	biological_process	0.2587	1	108	57	20682	102181576
GO:0051236	establishment of RNA localization	biological_process	0.2587	1	108	57	20682	102181576
GO:1990234	transferase complex	cellular_component	0.2597	3	108	338	20682	102176681,102181551,102186182
GO:0044432	endoplasmic reticulum part	cellular_component	0.26162	2	108	190	20682	102180099,102185399
GO:0006629	lipid metabolic process	biological_process	0.26162	4	108	497	20682	102189212,108634714,102185399,106501751
GO:0032990	cell part morphogenesis	biological_process	0.26293	1	108	58	20682	102191700
GO:0048858	cell projection morphogenesis	biological_process	0.26293	1	108	58	20682	102191700
GO:0019953	sexual reproduction	biological_process	0.26403	2	108	191	20682	102173241,102187092
GO:0044703	multi-organism reproductive process	biological_process	0.26403	2	108	191	20682	102187092,102173241
GO:0005694	chromosome	cellular_component	0.26564	3	108	342	20682	102173241,108638596,102168731
GO:0009306	protein secretion	biological_process	0.26619	1	108	59	20682	102180099
GO:0044421	extracellular region part	cellular_component	0.26785	3	108	344	20682	102191730,102181735,102190903
GO:0072686	mitotic spindle	cellular_component	0.26994	1	108	60	20682	102168731
GO:0015931	nucleobase-containing compound transport	biological_process	0.27027	1	108	60	20682	102181576
GO:0010256	endomembrane system organization	biological_process	0.27035	1	108	60	20682	102181576
GO:0016655	oxidoreductase activity, acting on NAD(P)H, quinone or similar compound as acceptor	molecular_function	0.27426	1	108	61	20682	102172803
GO:1902494	catalytic complex	cellular_component	0.27547	4	108	508	20682	102181551,102186182,106501751,102176681
GO:0051128	regulation of cellular component organization	biological_process	0.27854	2	108	199	20682	102173569,102169101
GO:0046983	protein dimerization activity	molecular_function	0.27926	3	108	352	20682	102168731,102181576,108637531
GO:0044428	nuclear part	cellular_component	0.28023	5	108	677	20682	102176681,102168731,102181576,102186182,102181551
GO:0044087	regulation of cellular component biogenesis	biological_process	0.28145	1	108	63	20682	102169101
GO:0070011	peptidase activity, acting on L-amino acid peptides	molecular_function	0.28241	7	108	1018	20682	102189520,108636459,102185750,102174944,102181629,102168660,102185399
GO:0015085	calcium ion transmembrane transporter activity	molecular_function	0.28256	1	108	63	20682	102170775
GO:0090066	regulation of anatomical structure size	biological_process	0.28516	1	108	64	20682	102169101
GO:0033178	proton-transporting two-sector ATPase complex, catalytic domain	cellular_component	0.28521	1	108	64	20682	102180831
GO:0008276	protein methyltransferase activity	molecular_function	0.2888	1	108	65	20682	100861120
GO:0007015	actin filament organization	biological_process	0.2888	1	108	65	20682	102169101
GO:0006508	proteolysis	biological_process	0.28964	7	108	1027	20682	102168660,102185399,102181629,102174944,108636459,102185750,102189520
GO:0008134	transcription factor binding	molecular_function	0.29118	2	108	205	20682	102168731,102181576
GO:0005615	extracellular space	cellular_component	0.29416	2	108	207	20682	102190903,102191730
GO:0022414	reproductive process	biological_process	0.29503	2	108	207	20682	102187092,102173241
GO:0042592	homeostatic process	biological_process	0.29846	2	108	209	20682	102180099,102168731
GO:0006664	glycolipid metabolic process	biological_process	0.30011	1	108	68	20682	102185399
GO:0030154	cell differentiation	biological_process	0.30091	2	108	210	20682	102191700,102187092
GO:0008236	serine-type peptidase activity	molecular_function	0.30184	3	108	368	20682	108636459,102174944,102181629
GO:0017171	serine hydrolase activity	molecular_function	0.30184	3	108	368	20682	102181629,102174944,108636459
GO:0008081	phosphoric diester hydrolase activity	molecular_function	0.30403	1	108	69	20682	102175531
GO:0032269	negative regulation of cellular protein metabolic process	biological_process	0.30409	1	108	69	20682	102168731
GO:0051248	negative regulation of protein metabolic process	biological_process	0.30409	1	108	69	20682	102168731
GO:0016787	hydrolase activity	molecular_function	0.30621	21	108	3558	20682	102189937,102171827,102169872,102185750,102183360,102186076,102180831,102173569,102176145,102174944,102173909,102175531,102179626,102184720,102181629,108636459,102189520,102185399,102183905,102170775,102168660
GO:0006935	chemotaxis	biological_process	0.31142	1	108	71	20682	102191700
GO:0042330	taxis	biological_process	0.31142	1	108	71	20682	102191700
GO:0004553	hydrolase activity, hydrolyzing O-glycosyl compounds	molecular_function	0.31186	2	108	216	20682	102175531,102180831
GO:0009378	four-way junction helicase activity	molecular_function	0.31445	1	108	72	20682	102186076
GO:0090575	RNA polymerase II transcription factor complex	cellular_component	0.31446	1	108	72	20682	102176681
GO:0006575	cellular modified amino acid metabolic process	biological_process	0.31484	1	108	72	20682	102171827
GO:0000778	condensed nuclear chromosome kinetochore	cellular_component	0.32167	1	108	74	20682	102168731
GO:0000780	condensed nuclear chromosome, centromeric region	cellular_component	0.32167	1	108	74	20682	102168731
GO:0000942	condensed nuclear chromosome outer kinetochore	cellular_component	0.32167	1	108	74	20682	102168731
GO:0042729	DASH complex	cellular_component	0.32167	1	108	74	20682	102168731
GO:0006367	transcription initiation from RNA polymerase II promoter	biological_process	0.32171	1	108	74	20682	102176681
GO:0002064	epithelial cell development	biological_process	0.3223	1	108	74	20682	102187092
GO:0002065	columnar/cuboidal epithelial cell differentiation	biological_process	0.3223	1	108	74	20682	102187092
GO:0002066	columnar/cuboidal epithelial cell development	biological_process	0.3223	1	108	74	20682	102187092
GO:0005213	structural constituent of chorion	molecular_function	0.3223	1	108	74	20682	102187092
GO:0007292	female gamete generation	biological_process	0.3223	1	108	74	20682	102187092
GO:0007304	chorion-containing eggshell formation	biological_process	0.3223	1	108	74	20682	102187092
GO:0030703	eggshell formation	biological_process	0.3223	1	108	74	20682	102187092
GO:0030707	ovarian follicle cell development	biological_process	0.3223	1	108	74	20682	102187092
GO:0048477	oogenesis	biological_process	0.3223	1	108	74	20682	102187092
GO:0048584	positive regulation of response to stimulus	biological_process	0.32536	1	108	75	20682	102176681
GO:0046488	phosphatidylinositol metabolic process	biological_process	0.32547	1	108	75	20682	102185399
GO:0045454	cell redox homeostasis	biological_process	0.32837	1	108	76	20682	102180099
GO:1903509	liposaccharide metabolic process	biological_process	0.32894	1	108	76	20682	102185399
GO:0009653	anatomical structure morphogenesis	biological_process	0.32971	2	108	225	20682	102191700,102187092
GO:0044798	nuclear transcription factor complex	cellular_component	0.33221	1	108	77	20682	102176681
GO:0008654	phospholipid biosynthetic process	biological_process	0.33236	1	108	77	20682	102185399
GO:0030855	epithelial cell differentiation	biological_process	0.33288	1	108	77	20682	102187092
GO:0051336	regulation of hydrolase activity	biological_process	0.33324	1	108	77	20682	102177991
GO:0005044	scavenger receptor activity	molecular_function	0.3355	1	108	78	20682	102169872
GO:0038024	cargo receptor activity	molecular_function	0.3355	1	108	78	20682	102169872
GO:0009966	regulation of signal transduction	biological_process	0.33783	2	108	229	20682	102176681,102182841
GO:0006643	membrane lipid metabolic process	biological_process	0.33943	1	108	79	20682	102185399
GO:0071310	cellular response to organic substance	biological_process	0.33953	1	108	79	20682	102182841
GO:0072594	establishment of protein localization to organelle	biological_process	0.34061	2	108	231	20682	102168731,102181576
GO:1901566	organonitrogen compound biosynthetic process	biological_process	0.34223	9	108	1446	20682	102182786,102168731,108633247,102185750,102176316,102171827,102174908,108633229,102179626
GO:0007281	germ cell development	biological_process	0.34336	1	108	80	20682	102187092
GO:0008233	peptidase activity	molecular_function	0.34387	7	108	1091	20682	102189520,102185750,108636459,102181629,102174944,102185399,102168660
GO:0016879	ligase activity, forming carbon-nitrogen bonds	molecular_function	0.34697	1	108	81	20682	102185750
GO:0010646	regulation of cell communication	biological_process	0.34735	2	108	234	20682	102176681,102182841
GO:0022804	active transmembrane transporter activity	molecular_function	0.35188	2	108	237	20682	102179626,102170775
GO:0023051	regulation of signaling	biological_process	0.35302	2	108	237	20682	102176681,102182841
GO:0009523	photosystem II	cellular_component	0.35369	1	108	83	20682	106501751
GO:0044765	single-organism transport	biological_process	0.35547	13	108	2188	20682	102180099,102186285,102177153,102179626,102172803,102176535,102180831,102168661,102168731,102171155,102186076,102181576,108634446
GO:0009725	response to hormone	biological_process	0.35664	1	108	84	20682	102188112
GO:0044448	cell cortex part	cellular_component	0.35996	1	108	85	20682	102181576
GO:0018193	peptidyl-amino acid modification	biological_process	0.36018	1	108	85	20682	102171827
GO:0009896	positive regulation of catabolic process	biological_process	0.36294	1	108	86	20682	102181576
GO:0010508	positive regulation of autophagy	biological_process	0.36294	1	108	86	20682	102181576
GO:0031331	positive regulation of cellular catabolic process	biological_process	0.36294	1	108	86	20682	102181576
GO:0043414	macromolecule methylation	biological_process	0.36361	1	108	86	20682	100861120
GO:0050660	flavin adenine dinucleotide binding	molecular_function	0.36973	1	108	88	20682	102182834
GO:0000794	condensed nuclear chromosome	cellular_component	0.37002	1	108	88	20682	102168731
GO:0006650	glycerophospholipid metabolic process	biological_process	0.37011	1	108	88	20682	102185399
GO:0070887	cellular response to chemical stimulus	biological_process	0.37033	1	108	88	20682	102182841
GO:0019031	viral envelope	cellular_component	0.37098	2	108	247	20682	102170775,108636081
GO:0036338	viral membrane	cellular_component	0.37098	2	108	247	20682	108636081,102170775
GO:0044423	virion part	cellular_component	0.37121	4	108	589	20682	102181382,102170775,108636081,102190733
GO:0046486	glycerolipid metabolic process	biological_process	0.37669	1	108	90	20682	102185399
GO:0007156	homophilic cell adhesion via plasma membrane adhesion molecules	biological_process	0.37804	1	108	90	20682	108634446
GO:0051493	regulation of cytoskeleton organization	biological_process	0.37959	1	108	91	20682	102169101
GO:0005667	transcription factor complex	cellular_component	0.38281	1	108	92	20682	102176681
GO:0033176	proton-transporting V-type ATPase complex	cellular_component	0.38303	1	108	92	20682	102180831
GO:0016668	oxidoreductase activity, acting on a sulfur group of donors, NAD(P) as acceptor	molecular_function	0.38311	1	108	92	20682	102170775
GO:0047134	protein-disulfide reductase activity	molecular_function	0.38311	1	108	92	20682	102170775
GO:0048731	system development	biological_process	0.3834	1	108	92	20682	102191700
GO:0004175	endopeptidase activity	molecular_function	0.38477	5	108	779	20682	108636459,102189520,102168660,102174944,102181629
GO:0030030	cell projection organization	biological_process	0.38697	1	108	93	20682	102191700
GO:0030029	actin filament-based process	biological_process	0.38703	1	108	93	20682	102169101
GO:0030036	actin cytoskeleton organization	biological_process	0.38703	1	108	93	20682	102169101
GO:1901607	alpha-amino acid biosynthetic process	biological_process	0.38949	1	108	94	20682	102171827
GO:0044446	intracellular organelle part	cellular_component	0.39041	11	108	1874	20682	102174908,102186182,102180099,102176681,108638596,102181576,102181551,102173241,102185399,102180831,102168731
GO:1902578	single-organism localization	biological_process	0.39065	13	108	2244	20682	102177153,102186285,102180099,102179626,102172803,102176535,102168731,102180831,102168661,108634446,102181576,102171155,102186076
GO:0006259	DNA metabolic process	biological_process	0.39106	7	108	1145	20682	102173909,102184720,102173569,102170775,102189937,102186076,102189212
GO:0042578	phosphoric ester hydrolase activity	molecular_function	0.39169	3	108	430	20682	102183360,102175531,102176145
GO:0006334	nucleosome assembly	biological_process	0.39246	1	108	95	20682	108638596
GO:0031497	chromatin assembly	biological_process	0.39246	1	108	95	20682	108638596
GO:0034728	nucleosome organization	biological_process	0.39246	1	108	95	20682	108638596
GO:0000940	condensed chromosome outer kinetochore	cellular_component	0.39251	1	108	95	20682	102168731
GO:0022412	cellular process involved in reproduction in multicellular organism	biological_process	0.39308	1	108	95	20682	102187092
GO:0016567	protein ubiquitination	biological_process	0.39569	1	108	96	20682	102185750
GO:0034622	cellular macromolecular complex assembly	biological_process	0.39605	3	108	434	20682	102181576,102169101,108638596
GO:0009719	response to endogenous stimulus	biological_process	0.39613	1	108	96	20682	102188112
GO:0003006	developmental process involved in reproduction	biological_process	0.39644	1	108	96	20682	102187092
GO:0033365	protein localization to organelle	biological_process	0.39695	2	108	261	20682	102168731,102181576
GO:0003824	catalytic activity	molecular_function	0.39701	42	108	7699	20682	102171800,102170775,108636459,102168987,102184720,102179885,102179626,102191011,102186182,102175531,102178240,102173909,102176145,102173569,102177002,100861120,102185750,102183360,102177153,108633198,102168660,102183905,102185399,102173362,102189520,102181629,102176664,102178885,102172803,102174944,102180831,102181551,102183286,102181382,102186076,102169257,102171827,102169872,102182834,102168612…
GO:0030246	carbohydrate binding	molecular_function	0.39934	1	108	97	20682	102169872
GO:0042600	chorion	cellular_component	0.40006	1	108	97	20682	102187092
GO:0051287	NAD binding	molecular_function	0.40186	1	108	98	20682	102177153
GO:0000777	condensed chromosome kinetochore	cellular_component	0.402	1	108	98	20682	102168731
GO:0000779	condensed chromosome, centromeric region	cellular_component	0.402	1	108	98	20682	102168731
GO:0042157	lipoprotein metabolic process	biological_process	0.40203	1	108	98	20682	102185399
GO:0016491	oxidoreductase activity	molecular_function	0.40233	8	108	1341	20682	102181382,102170775,102172803,102191011,102178240,102179885,102177153,102182834
GO:0006605	protein targeting	biological_process	0.40234	2	108	264	20682	102181576,102168731
GO:0006412	translation	biological_process	0.40263	6	108	978	20682	108633247,102182786,102168731,102176316,102174908,102179626
GO:0006333	chromatin assembly or disassembly	biological_process	0.40509	1	108	99	20682	108638596
GO:0044422	organelle part	cellular_component	0.40548	11	108	1896	20682	102181576,102181551,102180831,102185399,102173241,102168731,102186182,102174908,102176681,102180099,108638596
GO:0032446	protein modification by small protein conjugation	biological_process	0.40825	1	108	100	20682	102185750
GO:0046914	transition metal ion binding	molecular_function	0.41012	12	108	2089	20682	102175642,102170775,102168660,102185399,102185750,102181551,102181382,102189520,102178240,102179626,102186182,102191011
GO:0005381	iron ion transmembrane transporter activity	molecular_function	0.41125	1	108	101	20682	102186285
GO:1902580	single-organism cellular localization	biological_process	0.41174	2	108	269	20682	102181576,102168731
GO:0060429	epithelium development	biological_process	0.41192	1	108	101	20682	102187092
GO:0005783	endoplasmic reticulum	cellular_component	0.41316	2	108	270	20682	102180099,102185399
GO:0048869	cellular developmental process	biological_process	0.41386	2	108	270	20682	102187092,102191700
GO:0019012	virion	cellular_component	0.41638	4	108	627	20682	102190733,108636081,102170775,102181382
GO:0031324	negative regulation of cellular metabolic process	biological_process	0.41799	1	108	103	20682	102168731
GO:0043043	peptide biosynthetic process	biological_process	0.41866	6	108	995	20682	102179626,102174908,102176316,102182786,102168731,108633247
GO:0032501	multicellular organismal process	biological_process	0.41989	5	108	812	20682	102187092,102191700,102173241,102171106,102181735
GO:0033646	host intracellular part	cellular_component	0.42089	1	108	104	20682	102190733
GO:0043656	intracellular region of host	cellular_component	0.42089	1	108	104	20682	102190733
GO:0009521	photosystem	cellular_component	0.42159	1	108	104	20682	106501751
GO:0005938	cell cortex	cellular_component	0.42422	1	108	105	20682	102181576
GO:0030234	enzyme regulator activity	molecular_function	0.42603	3	108	455	20682	102171106,102190271,102170775
GO:0003735	structural constituent of ribosome	molecular_function	0.42661	5	108	820	20682	102174908,102179626,102176316,102182786,108633247
GO:0008652	cellular amino acid biosynthetic process	biological_process	0.42683	1	108	106	20682	102171827
GO:0016887	ATPase activity	molecular_function	0.42825	3	108	456	20682	102185750,102179626,102170775
GO:0031981	nuclear lumen	cellular_component	0.42875	3	108	457	20682	102176681,102168731,102181576
GO:0098662	inorganic cation transmembrane transport	biological_process	0.4296	2	108	279	20682	102180831,102186285
GO:0006950	response to stress	biological_process	0.43107	7	108	1192	20682	102170775,102171106,102184720,102177991,102186076,102189212,102189937
GO:0048583	regulation of response to stimulus	biological_process	0.43225	2	108	280	20682	102176681,102182841
GO:0006826	iron ion transport	biological_process	0.43291	1	108	108	20682	102186285
GO:0098660	inorganic ion transmembrane transport	biological_process	0.43317	2	108	281	20682	102186285,102180831
GO:0006811	ion transport	biological_process	0.43355	7	108	1194	20682	102168661,102180831,102177153,102186285,102181576,102176535,108634446
GO:0006366	transcription from RNA polymerase II promoter	biological_process	0.43497	2	108	282	20682	102181576,102176681
GO:0010506	regulation of autophagy	biological_process	0.43563	1	108	109	20682	102181576
GO:0010605	negative regulation of macromolecule metabolic process	biological_process	0.43607	1	108	109	20682	102168731
GO:0005840	ribosome	cellular_component	0.43694	5	108	830	20682	108633247,102182786,102176316,102179626,102174908
GO:0016591	DNA-directed RNA polymerase II, holoenzyme	cellular_component	0.43879	1	108	110	20682	102176681
GO:0032259	methylation	biological_process	0.4392	1	108	110	20682	100861120
GO:0000902	cell morphogenesis	biological_process	0.43924	1	108	110	20682	102191700
GO:0032989	cellular component morphogenesis	biological_process	0.43924	1	108	110	20682	102191700
GO:0022836	gated channel activity	molecular_function	0.44109	2	108	285	20682	102168661,102176535
GO:0044454	nuclear chromosome part	cellular_component	0.44178	1	108	111	20682	102168731
GO:0043604	amide biosynthetic process	biological_process	0.44304	6	108	1021	20682	102179626,102174908,102176316,102182786,102168731,108633247
GO:0098655	cation transmembrane transport	biological_process	0.4438	2	108	287	20682	102186285,102180831
GO:0006518	peptide metabolic process	biological_process	0.4449	6	108	1023	20682	102174908,102179626,102176316,102168731,102182786,108633247
GO:0007067	mitotic nuclear division	biological_process	0.44752	1	108	113	20682	102168731
GO:0004866	endopeptidase inhibitor activity	molecular_function	0.44819	1	108	113	20682	102171106
GO:0061135	endopeptidase regulator activity	molecular_function	0.44819	1	108	113	20682	102171106
GO:0070925	organelle assembly	biological_process	0.45333	1	108	115	20682	102181576
GO:0003678	DNA helicase activity	molecular_function	0.45614	1	108	116	20682	102186076
GO:0000428	DNA-directed RNA polymerase complex	cellular_component	0.45916	1	108	117	20682	102176681
GO:0030880	RNA polymerase complex	cellular_component	0.45916	1	108	117	20682	102176681
GO:0055029	nuclear DNA-directed RNA polymerase complex	cellular_component	0.45916	1	108	117	20682	102176681
GO:0048646	anatomical structure formation involved in morphogenesis	biological_process	0.4599	1	108	117	20682	102187092
GO:0034357	photosynthetic membrane	cellular_component	0.46272	1	108	118	20682	106501751
GO:0050662	coenzyme binding	molecular_function	0.46432	2	108	299	20682	102182834,102177153
GO:0000793	condensed chromosome	cellular_component	0.46485	1	108	119	20682	102168731
GO:0008757	S-adenosylmethionine-dependent methyltransferase activity	molecular_function	0.46516	1	108	119	20682	100861120
GO:0000776	kinetochore	cellular_component	0.47012	1	108	121	20682	102168731
GO:0005819	spindle	cellular_component	0.47016	1	108	121	20682	102168731
GO:0032940	secretion by cell	biological_process	0.47311	1	108	122	20682	102180099
GO:0046903	secretion	biological_process	0.4759	1	108	123	20682	102180099
GO:0009888	tissue development	biological_process	0.47628	1	108	123	20682	102187092
GO:0015988	energy coupled proton transmembrane transport, against electrochemical gradient	biological_process	0.47852	1	108	124	20682	102180831
GO:0015991	ATP hydrolysis coupled proton transport	biological_process	0.47852	1	108	124	20682	102180831
GO:0043167	ion binding	molecular_function	0.47938	30	108	5611	20682	102176664,102186182,102179626,102191011,102178240,102185399,102183905,102170775,102168660,102189520,102173362,108634446,102168612,102182834,102190271,102169872,102171827,102189189,102176145,102173909,102174944,102189534,102177002,102175642,102188112,102181382,100860810,102181551,102183360,102185750
GO:0090407	organophosphate biosynthetic process	biological_process	0.48325	2	108	310	20682	102185399,102185750
GO:0043603	cellular amide metabolic process	biological_process	0.48382	6	108	1065	20682	108633247,102182786,102168731,102176316,102179626,102174908
GO:0032268	regulation of cellular protein metabolic process	biological_process	0.4845	1	108	126	20682	102168731
GO:0000228	nuclear chromosome	cellular_component	0.48699	1	108	127	20682	102168731
GO:0005654	nucleoplasm	cellular_component	0.4871	2	108	312	20682	102181576,102176681
GO:0044451	nucleoplasm part	cellular_component	0.4871	2	108	312	20682	102176681,102181576
GO:0016740	transferase activity	molecular_function	0.48957	16	108	2970	20682	102168612,108633198,102169257,102177002,102185750,100861120,102183286,102181551,102178885,102176664,102179626,102186182,102183905,102185399,102171800,102168987
GO:0016482	cytoplasmic transport	biological_process	0.49036	2	108	314	20682	102181576,102168731
GO:0051246	regulation of protein metabolic process	biological_process	0.49257	1	108	129	20682	102168731
GO:1902589	single-organism organelle organization	biological_process	0.4969	3	108	507	20682	102168731,102173569,102169101
GO:0009892	negative regulation of metabolic process	biological_process	0.49784	1	108	131	20682	102168731
GO:0007275	multicellular organismal development	biological_process	0.49933	2	108	319	20682	102191700,102181735
GO:0043623	cellular protein complex assembly	biological_process	0.50009	2	108	320	20682	102181576,102169101
GO:0033643	host cell part	cellular_component	0.50289	1	108	133	20682	102190733
GO:0030312	external encapsulating structure	cellular_component	0.50396	1	108	133	20682	102187092
GO:1901564	organonitrogen compound metabolic process	biological_process	0.50587	10	108	1854	20682	102171827,108633229,102179626,102174908,108633247,102170775,102168731,102182786,102185750,102176316
GO:0065004	protein-DNA complex assembly	biological_process	0.50776	1	108	135	20682	108638596
GO:0071824	protein-DNA complex subunit organization	biological_process	0.50776	1	108	135	20682	108638596
GO:0006644	phospholipid metabolic process	biological_process	0.50814	1	108	135	20682	102185399
GO:0043232	intracellular non-membrane-bounded organelle	cellular_component	0.50841	9	108	1665	20682	108638596,102174908,102179626,102182786,102168731,108633247,102173241,102176316,102181576
GO:0030001	metal ion transport	biological_process	0.50858	3	108	516	20682	102181576,102186285,102177153
GO:0005578	proteinaceous extracellular matrix	cellular_component	0.5107	1	108	136	20682	102181735
GO:0022857	transmembrane transporter activity	molecular_function	0.51385	8	108	1480	20682	102179626,102176535,102186285,102171155,102181576,102170775,102168661,102180831
GO:0046915	transition metal ion transmembrane transporter activity	molecular_function	0.51556	1	108	138	20682	102186285
GO:0048856	anatomical structure development	biological_process	0.51715	2	108	330	20682	102191700,102187092
GO:0031329	regulation of cellular catabolic process	biological_process	0.52053	1	108	140	20682	102181576
GO:0006813	potassium ion transport	biological_process	0.52117	1	108	140	20682	102177153
GO:0005215	transporter activity	molecular_function	0.52218	9	108	1683	20682	102180831,102168661,102170775,102181576,102171155,102186285,102176535,102172803,102179626
GO:0016616	oxidoreductase activity, acting on the CH-OH group of donors, NAD or NADP as acceptor	molecular_function	0.52306	1	108	141	20682	102177153
GO:0018995	host	cellular_component	0.52339	1	108	141	20682	102190733
GO:0043657	host cell	cellular_component	0.52339	1	108	141	20682	102190733
GO:0007010	cytoskeleton organization	biological_process	0.52394	3	108	528	20682	102173362,102181576,102169101
GO:0009579	thylakoid	cellular_component	0.52431	1	108	141	20682	106501751
GO:0044436	thylakoid part	cellular_component	0.52431	1	108	141	20682	106501751
GO:0044215	other organism	cellular_component	0.52589	1	108	142	20682	102190733
GO:0044216	other organism cell	cellular_component	0.52589	1	108	142	20682	102190733
GO:0044217	other organism part	cellular_component	0.52589	1	108	142	20682	102190733
GO:0044711	single-organism biosynthetic process	biological_process	0.52614	4	108	724	20682	102171827,102185399,102185750,108633229
GO:0048522	positive regulation of cellular process	biological_process	0.528	2	108	337	20682	102181576,102176681
GO:0009894	regulation of catabolic process	biological_process	0.52804	1	108	143	20682	102181576
GO:0051276	chromosome organization	biological_process	0.52828	2	108	337	20682	102181576,108638596
GO:0061695	transferase complex, transferring phosphorus-containing groups	cellular_component	0.52843	1	108	143	20682	102176681
GO:0046873	metal ion transmembrane transporter activity	molecular_function	0.52905	3	108	532	20682	102170775,102186285,102181576
GO:0006996	organelle organization	biological_process	0.53086	6	108	1115	20682	102169101,102168731,102173569,108638596,102181576,102173362
GO:0008270	zinc ion binding	molecular_function	0.53385	9	108	1699	20682	102185750,102189520,102181551,102185399,102170775,102175642,102168660,102186182,102179626
GO:0044767	single-organism developmental process	biological_process	0.5346	3	108	536	20682	102191700,102181735,102187092
GO:0008238	exopeptidase activity	molecular_function	0.53602	1	108	146	20682	102185399
GO:0043228	non-membrane-bounded organelle	cellular_component	0.53926	9	108	1707	20682	102181576,102176316,102173241,108633247,102182786,102168731,102174908,102179626,108638596
GO:1901605	alpha-amino acid metabolic process	biological_process	0.54073	1	108	148	20682	102171827
GO:0050790	regulation of catalytic activity	biological_process	0.54363	1	108	149	20682	102177991
GO:0019538	protein metabolic process	biological_process	0.549	18	108	3463	20682	102189520,108636459,102176316,102182786,102168731,102168660,102185399,102174908,102179626,102181629,102176664,100861120,102185750,102174944,108633247,102177002,102171827,102168612
GO:0016053	organic acid biosynthetic process	biological_process	0.55022	1	108	152	20682	102171827
GO:0046394	carboxylic acid biosynthetic process	biological_process	0.55022	1	108	152	20682	102171827
GO:0000041	transition metal ion transport	biological_process	0.5503	1	108	152	20682	102186285
GO:0016817	hydrolase activity, acting on acid anhydrides	molecular_function	0.55238	6	108	1139	20682	102185750,102186076,102179626,102180831,102170775,102173909
GO:0016614	oxidoreductase activity, acting on CH-OH group of donors	molecular_function	0.55473	1	108	154	20682	102177153
GO:0016791	phosphatase activity	molecular_function	0.55863	2	108	356	20682	102176145,102183360
GO:1901137	carbohydrate derivative biosynthetic process	biological_process	0.55916	2	108	357	20682	102185399,108633229
GO:0006461	protein complex assembly	biological_process	0.55974	3	108	557	20682	102181576,102169101,108638596
GO:0016757	transferase activity, transferring glycosyl groups	molecular_function	0.56033	2	108	358	20682	102169257,102171800
GO:0015979	photosynthesis	biological_process	0.56034	1	108	156	20682	106501751
GO:0070271	protein complex biogenesis	biological_process	0.56096	3	108	558	20682	108638596,102169101,102181576
GO:1901135	carbohydrate derivative metabolic process	biological_process	0.56107	3	108	558	20682	108633229,102185399,102170775
GO:0006164	purine nucleotide biosynthetic process	biological_process	0.56436	1	108	158	20682	102185750
GO:0007049	cell cycle	biological_process	0.56465	3	108	561	20682	102177991,102173569,102168731
GO:0051258	protein polymerization	biological_process	0.56614	1	108	159	20682	102169101
GO:0065009	regulation of molecular function	biological_process	0.56718	1	108	159	20682	102177991
GO:0048037	cofactor binding	molecular_function	0.57234	2	108	366	20682	102177153,102182834
GO:0098797	plasma membrane protein complex	cellular_component	0.57578	1	108	163	20682	102186285
GO:0032502	developmental process	biological_process	0.57638	3	108	570	20682	102191700,102181735,102187092
GO:0022402	cell cycle process	biological_process	0.57731	2	108	369	20682	102168731,102173569
GO:0030529	ribonucleoprotein complex	cellular_component	0.57803	5	108	973	20682	108633247,102182786,102176316,102179626,102174908
GO:0016667	oxidoreductase activity, acting on a sulfur group of donors	molecular_function	0.58001	1	108	165	20682	102170775
GO:0072522	purine-containing compound biosynthetic process	biological_process	0.58013	1	108	165	20682	102185750
GO:0034220	ion transmembrane transport	biological_process	0.58019	2	108	371	20682	102180831,102186285
GO:0065003	macromolecular complex assembly	biological_process	0.58262	3	108	576	20682	102181576,102169101,108638596
GO:0048518	positive regulation of biological process	biological_process	0.5846	2	108	374	20682	102181576,102176681
GO:0005975	carbohydrate metabolic process	biological_process	0.58607	3	108	579	20682	108633198,102169257,102175531
GO:0006325	chromatin organization	biological_process	0.58687	1	108	168	20682	108638596
GO:0006812	cation transport	biological_process	0.59512	4	108	789	20682	102180831,102177153,102186285,102181576
GO:0019725	cellular homeostasis	biological_process	0.60156	1	108	175	20682	102180099
GO:0016788	hydrolase activity, acting on ester bonds	molecular_function	0.60278	5	108	998	20682	102183360,102175531,102176145,102184720,102185399
GO:0004519	endonuclease activity	molecular_function	0.61232	1	108	180	20682	102184720
GO:0051301	cell division	biological_process	0.61395	1	108	181	20682	102173569
GO:0072509	divalent inorganic cation transmembrane transporter activity	molecular_function	0.61465	1	108	181	20682	102170775
GO:0005789	endoplasmic reticulum membrane	cellular_component	0.61633	1	108	182	20682	102185399
GO:0006352	DNA-templated transcription, initiation	biological_process	0.61785	1	108	183	20682	102176681
GO:0071822	protein complex subunit organization	biological_process	0.61828	3	108	607	20682	102169101,108638596,102181576
GO:0000775	chromosome, centromeric region	cellular_component	0.62037	1	108	184	20682	102168731
GO:0098588	bounding membrane of organelle	cellular_component	0.62168	2	108	400	20682	102180831,102185399
GO:0071705	nitrogen compound transport	biological_process	0.6219	1	108	185	20682	102181576
GO:0016818	hydrolase activity, acting on acid anhydrides, in phosphorus-containing anhydrides	molecular_function	0.62303	5	108	1021	20682	102179626,102186076,102185750,102173909,102170775
GO:0005126	cytokine receptor binding	molecular_function	0.62345	1	108	186	20682	102188550
GO:0042175	nuclear outer membrane-endoplasmic reticulum membrane network	cellular_component	0.62832	1	108	188	20682	102185399
GO:0098805	whole membrane	cellular_component	0.63441	1	108	191	20682	102180831
GO:0019028	viral capsid	cellular_component	0.63513	2	108	410	20682	102181382,102190733
GO:0098687	chromosomal region	cellular_component	0.63607	1	108	192	20682	102168731
GO:0007166	cell surface receptor signaling pathway	biological_process	0.64631	1	108	197	20682	102182841
GO:0044283	small molecule biosynthetic process	biological_process	0.64729	1	108	198	20682	102171827
GO:0016469	proton-transporting two-sector ATPase complex	cellular_component	0.64732	1	108	198	20682	102180831
GO:1902600	hydrogen ion transmembrane transport	biological_process	0.65278	1	108	201	20682	102180831
GO:0016853	isomerase activity	molecular_function	0.65335	1	108	201	20682	108633229
GO:0009607	response to biotic stimulus	biological_process	0.65522	1	108	202	20682	106501751
GO:0070647	protein modification by small protein conjugation or removal	biological_process	0.65823	1	108	204	20682	102185750
GO:0031325	positive regulation of cellular metabolic process	biological_process	0.66011	1	108	205	20682	102181576
GO:0044712	single-organism catabolic process	biological_process	0.66155	1	108	206	20682	102189212
GO:0006468	protein phosphorylation	biological_process	0.66347	3	108	648	20682	102168612,102177002,102176664
GO:0008610	lipid biosynthetic process	biological_process	0.66693	1	108	209	20682	102185399
GO:0015630	microtubule cytoskeleton	cellular_component	0.66993	1	108	210	20682	102168731
GO:0005634	nucleus	cellular_component	0.67061	10	108	2102	20682	102186182,102176681,108638596,102174273,102181576,102189212,102181551,102173241,102173909,102168731
GO:0035556	intracellular signal transduction	biological_process	0.67207	4	108	870	20682	102177991,102176681,102170775,102182841
GO:0006464	cellular protein modification process	biological_process	0.67218	7	108	1494	20682	100861120,102185750,102176664,102171827,102168612,102177002,102185399
GO:0036211	protein modification process	biological_process	0.67218	7	108	1494	20682	102168612,102177002,102185399,102171827,102176664,102185750,100861120
GO:0009165	nucleotide biosynthetic process	biological_process	0.67236	1	108	212	20682	102185750
GO:1901293	nucleoside phosphate biosynthetic process	biological_process	0.67236	1	108	212	20682	102185750
GO:0044707	single-multicellular organism process	biological_process	0.6739	3	108	659	20682	102191700,102171106,102181735
GO:0004386	helicase activity	molecular_function	0.67438	1	108	213	20682	102186076
GO:0016021	integral component of membrane	cellular_component	0.67619	20	108	4112	20682	102174787,102176681,108633229,102188225,102172124,102189396,102183286,102171155,102186076,100861120,102171617,102181576,102186285,106501751,102184253,102179626,102190855,108638201,102171800,102170844
GO:0000278	mitotic cell cycle	biological_process	0.67751	1	108	215	20682	102168731
GO:1903047	mitotic cell cycle process	biological_process	0.67751	1	108	215	20682	102168731
GO:0044267	cellular protein metabolic process	biological_process	0.67833	13	108	2722	20682	102176664,102171827,102168612,102174908,102179626,102182786,102168731,108633247,102177002,102185399,102185750,100861120,102176316
GO:0006818	hydrogen transport	biological_process	0.67933	1	108	216	20682	102180831
GO:0015992	proton transport	biological_process	0.67933	1	108	216	20682	102180831
GO:0009893	positive regulation of metabolic process	biological_process	0.67935	1	108	216	20682	102181576
GO:0016874	ligase activity	molecular_function	0.67966	1	108	216	20682	102185750
GO:0044764	multi-organism cellular process	biological_process	0.68355	3	108	668	20682	102189396,108636459,102168731
GO:0071944	cell periphery	cellular_component	0.68595	3	108	671	20682	102181576,102187092,102186285
GO:0031224	intrinsic component of membrane	cellular_component	0.68645	20	108	4135	20682	102172124,102189396,102183286,102186076,102171155,102171617,100861120,102181576,102174787,102176681,108633229,102188225,102171800,102170844,102186285,106501751,102179626,102184253,102190855,108638201
GO:0015672	monovalent inorganic cation transport	biological_process	0.68735	2	108	452	20682	102180831,102177153
GO:0016758	transferase activity, transferring hexosyl groups	molecular_function	0.69581	1	108	226	20682	102169257
GO:0098772	molecular function regulator	molecular_function	0.69805	3	108	683	20682	102171106,102170775,102190271
GO:0044459	plasma membrane part	cellular_component	0.70243	1	108	230	20682	102186285
GO:0005179	hormone activity	molecular_function	0.70624	1	108	232	20682	102168975
GO:1902582	single-organism intracellular transport	biological_process	0.70688	2	108	469	20682	102168731,102181576
GO:0005216	ion channel activity	molecular_function	0.71199	2	108	473	20682	102168661,102176535
GO:0022838	substrate-specific channel activity	molecular_function	0.71199	2	108	473	20682	102176535,102168661
GO:0043933	macromolecular complex subunit organization	biological_process	0.71294	3	108	700	20682	102181576,102169101,108638596
GO:0015267	channel activity	molecular_function	0.71527	2	108	476	20682	102176535,102168661
GO:0022803	passive transmembrane transporter activity	molecular_function	0.71527	2	108	476	20682	102168661,102176535
GO:0006163	purine nucleotide metabolic process	biological_process	0.71793	1	108	240	20682	102185750
GO:0072521	purine-containing compound metabolic process	biological_process	0.72819	1	108	247	20682	102185750
GO:0051704	multi-organism process	biological_process	0.72939	6	108	1369	20682	102187092,102189396,102188225,108636459,102168731,102173241
GO:0016773	phosphotransferase activity, alcohol group as acceptor	molecular_function	0.7327	4	108	943	20682	102176664,102168612,102177002,108633198
GO:0016746	transferase activity, transferring acyl groups	molecular_function	0.73638	1	108	253	20682	102178885
GO:0017111	nucleoside-triphosphatase activity	molecular_function	0.73774	4	108	950	20682	102186076,102185750,102179626,102170775
GO:0044444	cytoplasmic part	cellular_component	0.7391	9	108	2019	20682	102179626,102174908,102180099,102181576,102176316,102185399,102180831,108633247,102182786
GO:0006810	transport	biological_process	0.74108	13	108	2847	20682	102168661,102180831,102168731,102181576,102186076,102171155,108634446,102180099,102177153,102186285,102172803,102176535,102179626
GO:0015031	protein transport	biological_process	0.74458	3	108	736	20682	102180099,102168731,102181576
GO:0016462	pyrophosphatase activity	molecular_function	0.74597	4	108	961	20682	102170775,102179626,102186076,102185750
GO:0019637	organophosphate metabolic process	biological_process	0.74657	2	108	507	20682	102185750,102185399
GO:0051234	establishment of localization	biological_process	0.74889	13	108	2864	20682	108634446,102181576,102171155,102186076,102168731,102180831,102168661,102172803,102179626,102176535,102177153,102186285,102180099
GO:0012505	endomembrane system	cellular_component	0.74889	2	108	509	20682	102185399,102180099
GO:0004672	protein kinase activity	molecular_function	0.7544	3	108	747	20682	102176664,102177002,102168612
GO:0006914	autophagy	biological_process	0.75509	1	108	267	20682	102181576
GO:0098796	membrane protein complex	cellular_component	0.75547	3	108	749	20682	102180831,106501751,102186285
GO:0045184	establishment of protein localization	biological_process	0.75845	3	108	753	20682	102180099,102168731,102181576
GO:0044430	cytoskeletal part	cellular_component	0.76154	2	108	522	20682	102181576,102168731
GO:0016310	phosphorylation	biological_process	0.76317	3	108	758	20682	102176664,102168612,102177002
GO:0044699	single-organism process	biological_process	0.76451	45	108	9233	20682	102181382,100860810,102171617,102181576,102186076,102177991,102180831,102189937,108633229,108634714,102182834,102171827,102174787,102187092,108634446,102170530,102168731,102185399,102171106,102184253,102172803,102176535,106501751,102180099,102185750,102171155,102173569,102181735,102168661,102173241,102177153,102176681,102169101,102189212,102170775,102182841,102191011,102190855,102179626,102178240…
GO:0006520	cellular amino acid metabolic process	biological_process	0.76668	1	108	276	20682	102171827
GO:0044255	cellular lipid metabolic process	biological_process	0.76776	1	108	277	20682	102185399
GO:0015075	ion transmembrane transporter activity	molecular_function	0.7733	5	108	1223	20682	102181576,102176535,102168661,102170775,102186285
GO:0044425	membrane part	cellular_component	0.77342	22	108	4751	20682	102170844,102185399,102171800,108638201,102184253,102190855,102179626,102186285,106501751,102171155,102186076,100861120,102181576,102171617,102172124,102189396,102183286,102180831,102188225,108633229,102174787,102176681
GO:0043412	macromolecule modification	biological_process	0.78395	7	108	1678	20682	102185750,100861120,102171827,102177002,102185399,102168612,102176664
GO:0005737	cytoplasm	cellular_component	0.78963	11	108	2542	20682	102181576,102176316,102182786,102170775,108633247,102180831,102185399,102174908,102179626,102180099,102171827
GO:0043231	intracellular membrane-bounded organelle	cellular_component	0.78976	13	108	2958	20682	102189212,102181576,102181551,102180831,102185399,102173241,102168731,102173909,102186182,102176681,102180099,108638596,102174273
GO:0043227	membrane-bounded organelle	cellular_component	0.79016	13	108	2959	20682	102181551,102181576,102189212,102173909,102168731,102173241,102180831,102185399,102186182,102174273,108638596,102180099,102176681
GO:0008168	methyltransferase activity	molecular_function	0.79169	1	108	297	20682	100861120
GO:0009605	response to external stimulus	biological_process	0.79616	1	108	301	20682	102191700
GO:0005856	cytoskeleton	cellular_component	0.79675	2	108	562	20682	102168731,102181576
GO:0097367	carbohydrate derivative binding	molecular_function	0.79809	9	108	2136	20682	102189189,102179626,102168612,102178885,102176664,102185750,102177002,102170775,102173909
GO:0008092	cytoskeletal protein binding	molecular_function	0.79989	2	108	566	20682	102173362,102169101
GO:0008104	protein localization	biological_process	0.80011	3	108	809	20682	102181576,102180099,102168731
GO:0022891	substrate-specific transmembrane transporter activity	molecular_function	0.80149	5	108	1271	20682	102181576,102176535,102170775,102168661,102186285
GO:0031090	organelle membrane	cellular_component	0.80288	2	108	570	20682	102180831,102185399
GO:0022890	inorganic cation transmembrane transporter activity	molecular_function	0.80347	3	108	814	20682	102186285,102170775,102181576
GO:0016741	transferase activity, transferring one-carbon groups	molecular_function	0.80353	1	108	308	20682	100861120
GO:0006886	intracellular protein transport	biological_process	0.80584	2	108	574	20682	102181576,102168731
GO:0006796	phosphate-containing compound metabolic process	biological_process	0.80784	5	108	1282	20682	102185750,102168612,102177002,102185399,102176664
GO:0051179	localization	biological_process	0.80796	13	108	3005	20682	102168731,102168661,102180831,108634446,102181576,102171155,102186076,102177153,102186285,102180099,102179626,102172803,102176535
GO:0016829	lyase activity	molecular_function	0.80832	1	108	313	20682	102181629
GO:0006793	phosphorus metabolic process	biological_process	0.81268	5	108	1291	20682	102185750,102176664,102168612,102177002,102185399
GO:0005525	GTP binding	molecular_function	0.81465	2	108	586	20682	102185750,102179626
GO:0032561	guanyl ribonucleotide binding	molecular_function	0.81838	2	108	591	20682	102185750,102179626
GO:0006955	immune response	biological_process	0.81881	1	108	324	20682	102169872
GO:0022607	cellular component assembly	biological_process	0.81948	3	108	839	20682	102181576,102169101,108638596
GO:0019001	guanyl nucleotide binding	molecular_function	0.8213	2	108	595	20682	102185750,102179626
GO:0016032	viral process	biological_process	0.82131	2	108	594	20682	102189396,108636459
GO:0009117	nucleotide metabolic process	biological_process	0.82217	1	108	327	20682	102185750
GO:0006753	nucleoside phosphate metabolic process	biological_process	0.82591	1	108	331	20682	102185750
GO:0051649	establishment of localization in cell	biological_process	0.82953	3	108	855	20682	102168731,102180099,102181576
GO:0008324	cation transmembrane transporter activity	molecular_function	0.84065	3	108	874	20682	102181576,102170775,102186285
GO:0003779	actin binding	molecular_function	0.84135	1	108	348	20682	102173362
GO:0022892	substrate-specific transporter activity	molecular_function	0.84697	5	108	1361	20682	102186285,102168661,102170775,102176535,102181576
GO:0044403	symbiosis, encompassing mutualism through parasitism	biological_process	0.8484	2	108	634	20682	108636459,102189396
GO:0044419	interspecies interaction between organisms	biological_process	0.85089	2	108	638	20682	102189396,108636459
GO:0044424	intracellular part	cellular_component	0.85561	22	108	5013	20682	102176316,102189212,102185399,102170775,102168731,102182786,102179626,102186182,102174908,102185312,102180099,106501751,102174273,108638596,102181576,102181551,102180831,102173241,108633247,102173909,102176681,102171827
GO:0016043	cellular component organization	biological_process	0.85596	7	108	1838	20682	102173569,102191700,108638596,102168731,102169101,102173362,102181576
GO:0034613	cellular protein localization	biological_process	0.85621	2	108	647	20682	102168731,102181576
GO:0070727	cellular macromolecule localization	biological_process	0.85621	2	108	647	20682	102168731,102181576
GO:0009405	pathogenesis	biological_process	0.8569	1	108	367	20682	102188225
GO:0043229	intracellular organelle	cellular_component	0.85776	18	108	4199	20682	102180099,108638596,102174273,102174908,102186182,102179626,102185399,102182786,102168731,102189212,102176316,102176681,108633247,102173241,102180831,102173909,102181576,102181551
GO:0016301	kinase activity	molecular_function	0.86507	4	108	1165	20682	102168612,102177002,102176664,102179626
GO:0055086	nucleobase-containing small molecule metabolic process	biological_process	0.86519	1	108	379	20682	102185750
GO:0002376	immune system process	biological_process	0.86551	1	108	380	20682	102169872
GO:0008152	metabolic process	biological_process	0.86568	44	108	9420	20682	102175531,102178240,102179626,102191011,102184720,102179885,108636459,102189212,102170775,102182786,102176681,108633198,102177153,102185750,100861120,108633247,102177002,102173909,102173569,102174908,102172803,102181629,102176664,106501751,102174273,102176316,102189520,102168660,102185399,102168731,102189937,108633229,108634714,102171827,102169257,102182834,102168612,102186076,102181576,100860810…
GO:0051641	cellular localization	biological_process	0.86939	3	108	929	20682	102168731,102180099,102181576
GO:0000166	nucleotide binding	molecular_function	0.87146	9	108	2327	20682	102189189,102179626,102182834,102168612,102176664,102177153,102185750,102177002,102173909
GO:1901265	nucleoside phosphate binding	molecular_function	0.87146	9	108	2327	20682	102176664,102177153,102168612,102182834,102179626,102189189,102173909,102177002,102185750
GO:0006952	defense response	biological_process	0.87152	1	108	388	20682	102171106
GO:0043226	organelle	cellular_component	0.87533	18	108	4266	20682	102176316,102189212,102185399,102182786,102168731,102186182,102179626,102174908,102180099,102174273,108638596,102181576,102181551,102180831,102173241,108633247,102173909,102176681
GO:0004518	nuclease activity	molecular_function	0.87963	1	108	400	20682	102184720
GO:0033036	macromolecule localization	biological_process	0.88256	3	108	958	20682	102180099,102168731,102181576
GO:0044085	cellular component biogenesis	biological_process	0.88443	3	108	963	20682	102181576,108638596,102169101
GO:0036094	small molecule binding	molecular_function	0.8867	9	108	2377	20682	102185750,102177002,102173909,102189189,102179626,102168612,102182834,102176664,102177153
GO:0009056	catabolic process	biological_process	0.89448	2	108	721	20682	102181576,102189212
GO:0019752	carboxylic acid metabolic process	biological_process	0.8956	1	108	427	20682	102171827
GO:0071840	cellular component organization or biogenesis	biological_process	0.89574	7	108	1956	20682	102181576,102173362,102169101,102173569,108638596,102191700,102168731
GO:0005524	ATP binding	molecular_function	0.89763	6	108	1728	20682	102179626,102189189,102173909,102176664,102168612,102177002
GO:0032559	adenyl ribonucleotide binding	molecular_function	0.89854	6	108	1731	20682	102168612,102177002,102173909,102176664,102189189,102179626
GO:0003924	GTPase activity	molecular_function	0.89888	1	108	433	20682	102179626
GO:0006260	DNA replication	biological_process	0.90277	1	108	440	20682	102173909
GO:0046907	intracellular transport	biological_process	0.90343	2	108	741	20682	102181576,102168731
GO:0043436	oxoacid metabolic process	biological_process	0.90365	1	108	442	20682	102171827
GO:0030554	adenyl nucleotide binding	molecular_function	0.90473	6	108	1752	20682	102176664,102173909,102168612,102177002,102179626,102189189
GO:0043170	macromolecule metabolic process	biological_process	0.90475	30	108	6861	20682	102173569,102174944,102173909,102177002,102175642,108633247,102181576,100861120,102185750,102186076,102168612,102176681,102171827,102189937,108633229,102168731,102182786,102185399,102168660,102170775,102189520,102189212,102176316,108636459,102174273,102176664,102184720,102181629,102179626,102174908
GO:0005886	plasma membrane	cellular_component	0.90476	1	108	444	20682	102186285
GO:0006082	organic acid metabolic process	biological_process	0.90569	1	108	446	20682	102171827
GO:1901575	organic substance catabolic process	biological_process	0.91389	1	108	463	20682	102189212
GO:0035639	purine ribonucleoside triphosphate binding	molecular_function	0.91601	7	108	2030	20682	102189189,102185750,102179626,102177002,102168612,102176664,102173909
GO:0016020	membrane	cellular_component	0.91672	29	108	6731	20682	102171155,102186076,100861120,102181576,102171617,102172124,102183286,102189396,102180831,102177002,102168661,102188225,108633229,102169257,102174787,102176681,102188550,108634446,102170844,102185399,102171800,108638201,102172803,102184253,102179626,102176535,102190855,102186285,106501751
GO:0001883	purine nucleoside binding	molecular_function	0.91674	7	108	2033	20682	102185750,102189189,102179626,102168612,102177002,102176664,102173909
GO:0032549	ribonucleoside binding	molecular_function	0.91674	7	108	2033	20682	102185750,102189189,102179626,102168612,102177002,102176664,102173909
GO:0032550	purine ribonucleoside binding	molecular_function	0.91674	7	108	2033	20682	102179626,102189189,102185750,102173909,102176664,102177002,102168612
GO:0032555	purine ribonucleotide binding	molecular_function	0.91796	7	108	2038	20682	102177002,102168612,102173909,102176664,102189189,102185750,102179626
GO:0001882	nucleoside binding	molecular_function	0.91867	7	108	2041	20682	102176664,102173909,102177002,102168612,102179626,102189189,102185750
GO:0005102	receptor binding	molecular_function	0.91941	2	108	783	20682	102168975,102188550
GO:0071702	organic substance transport	biological_process	0.92152	3	108	1065	20682	102181576,102180099,102168731
GO:0032553	ribonucleotide binding	molecular_function	0.92311	7	108	2060	20682	102179626,102185750,102189189,102173909,102176664,102168612,102177002
GO:0017076	purine nucleotide binding	molecular_function	0.92333	7	108	2061	20682	102185750,102189189,102179626,102177002,102168612,102176664,102173909
GO:0044238	primary metabolic process	biological_process	0.93117	34	108	7831	20682	108633198,102176681,100861120,102185750,102173569,102173909,102177002,108633247,102179626,102175531,102184720,102189212,108636459,102182786,102170775,102189937,108634714,102168612,102169257,102171827,102181576,102186076,102174944,102175642,102174908,106501751,102176664,102174273,102181629,102189520,102176316,102168731,102185399,102168660
GO:0005622	intracellular	cellular_component	0.93655	22	108	5424	20682	102171827,102176681,102173909,102173241,108633247,102180831,102181551,102181576,106501751,102174273,108638596,102180099,102185312,102174908,102186182,102179626,102182786,102168731,102170775,102185399,102189212,102176316
GO:0071704	organic substance metabolic process	biological_process	0.94137	35	108	8110	20682	102174908,102176664,106501751,102174273,102181629,102189520,102176316,102168731,102185399,102168660,102189937,108634714,108633229,102168612,102169257,102171827,102181576,102186076,102174944,102175642,102179626,102175531,102184720,102189212,108636459,102182786,102170775,108633198,102176681,100861120,102185750,102173569,102173909,102177002,108633247
GO:0043168	anion binding	molecular_function	0.94171	8	108	2389	20682	102177002,102173909,102185750,102182834,102168612,102176664,102189189,102179626
GO:0044281	small molecule metabolic process	biological_process	0.94342	2	108	863	20682	102185750,102171827
GO:0005623	cell	cellular_component	0.94531	24	108	5908	20682	102171827,102176681,108633247,102173241,102180831,102173909,102181576,102181551,102180099,102185312,102186285,102174273,106501751,108638596,102174908,102179626,102186182,102170775,102185399,102182786,102168731,102176316,102189212,102187092
GO:0044464	cell part	cellular_component	0.94531	24	108	5908	20682	102174908,102186182,102179626,102180099,102185312,102186285,108638596,106501751,102174273,102176316,102189212,102187092,102170775,102185399,102182786,102168731,102171827,102176681,102181576,102181551,108633247,102173241,102180831,102173909
GO:0043565	sequence-specific DNA binding	molecular_function	0.94671	1	108	552	20682	102168612
GO:0016772	transferase activity, transferring phosphorus-containing groups	molecular_function	0.94897	5	108	1701	20682	102179626,102177002,108633198,102168612,102176664
GO:0003677	DNA binding	molecular_function	0.95619	8	108	2485	20682	102168612,108638596,102188060,102173241,102172199,102173909,102182786,108634446
GO:0044248	cellular catabolic process	biological_process	0.95645	1	108	590	20682	102181576
GO:0050896	response to stimulus	biological_process	0.95712	19	108	4964	20682	102186076,102188112,102177991,102189937,102174787,102169872,102176681,102189212,102182841,102170775,102171106,102170530,102175531,102184253,102190855,102184720,102186285,106501751,102191700
GO:0009059	macromolecule biosynthetic process	biological_process	0.96155	14	108	3912	20682	102174908,102179626,108633229,102176681,102174273,102176316,102181576,102175642,102170775,108633247,102185399,102182786,102168731,102173909
GO:0044260	cellular macromolecule metabolic process	biological_process	0.9661	24	108	6117	20682	102189212,102176316,102185399,102170775,102182786,102168731,102179626,102174908,102174273,102176664,102184720,102181576,100861120,102185750,102186076,102177002,102175642,108633247,102173569,102173909,102189937,102176681,102168612,102171827
GO:0097159	organic cyclic compound binding	molecular_function	0.97474	22	108	5814	20682	102182834,102168612,102169872,102177153,102189189,102177002,102175642,102173241,102173909,102172199,102185750,102181382,108638596,102176664,102178240,102179626,102191011,102188060,102170775,102190733,102182786,108634446
GO:1901363	heterocyclic compound binding	molecular_function	0.97474	22	108	5814	20682	102169872,102182834,102168612,102177153,102189189,102175642,102173241,102177002,102173909,102172199,102185750,102181382,102176664,108638596,102178240,102188060,102179626,102191011,102170775,102182786,102190733,108634446
GO:1901576	organic substance biosynthetic process	biological_process	0.97566	16	108	4527	20682	102179626,102174908,102174273,102176316,102182786,102168731,102185399,102170775,108633229,102176681,102171827,102185750,102181576,102173909,108633247,102175642
GO:0034645	cellular macromolecule biosynthetic process	biological_process	0.97728	13	108	3875	20682	102168731,102173909,102182786,102185399,102175642,102170775,108633247,102176316,102181576,102174273,102176681,102179626,102174908
GO:0051716	cellular response to stimulus	biological_process	0.97983	14	108	4147	20682	102186076,102189212,102170530,102177991,102170775,102182841,102189937,102184253,102190855,102175531,102184720,102186285,102174787,102176681
GO:0006807	nitrogen compound metabolic process	biological_process	0.98016	20	108	5479	20682	102174273,102184720,102179626,102174908,102182786,102168731,102170775,102176316,102189212,102176681,102171827,102189937,108633229,102173569,102173909,108633247,102175642,102185750,102181576,102186076
GO:0044763	single-organism cellular process	biological_process	0.98126	29	108	7400	20682	102187092,102189212,102168731,102170530,102185399,102182841,102170775,102184253,102190855,102172803,102179626,102175531,102191700,102186285,102184720,102180099,102171617,102181576,102185750,102186076,102171155,102173569,102177991,102180831,102189937,102176681,102171827,102174787,102169101
GO:0009058	biosynthetic process	biological_process	0.98172	16	108	4630	20682	102176681,102171827,108633229,102173909,108633247,102175642,102181576,102185750,102174273,102179626,102174908,102182786,102168731,102185399,102170775,102176316
GO:0044249	cellular biosynthetic process	biological_process	0.98376	15	108	4446	20682	102181576,102185750,102176316,102170775,108633247,102175642,102185399,102182786,102173909,102168731,102174908,102179626,102171827,102176681,102174273
GO:0044271	cellular nitrogen compound biosynthetic process	biological_process	0.98638	12	108	3813	20682	102175642,102170775,108633247,102168731,102182786,102176316,102185750,102181576,102176681,102174273,102179626,102174908
GO:0090304	nucleic acid metabolic process	biological_process	0.98843	12	108	3863	20682	102189937,102184720,102174273,102176681,102186076,102181576,102189212,102173909,102182786,102173569,102175642,102170775
GO:0034641	cellular nitrogen compound metabolic process	biological_process	0.98922	18	108	5259	20682	102174908,102179626,102184720,102174273,102176316,102189212,102182786,102168731,102170775,102189937,102176681,102186076,102185750,102181576,102173909,102173569,102175642,108633247
GO:0001071	nucleic acid binding transcription factor activity	molecular_function	0.98925	1	108	847	20682	102181576
GO:0003700	transcription factor activity, sequence-specific DNA binding	molecular_function	0.98925	1	108	847	20682	102181576
GO:0060089	molecular transducer activity	molecular_function	0.98963	6	108	2406	20682	102176681,102169872,102174787,102186285,102190855,102184253
GO:0004930	G-protein coupled receptor activity	molecular_function	0.99024	4	108	1867	20682	102186285,102174787,102190855,102184253
GO:0007154	cell communication	biological_process	0.99097	11	108	3705	20682	102176681,102174787,102186285,102175531,102190855,102184253,102182841,102170775,102177991,102170530,102171617
GO:2000112	regulation of cellular macromolecule biosynthetic process	biological_process	0.99135	5	108	2176	20682	102181576,102170775,102174273,102182786,102168731
GO:0004872	receptor activity	molecular_function	0.99138	5	108	2181	20682	102190855,102184253,102186285,102169872,102174787
GO:0019222	regulation of metabolic process	biological_process	0.99147	6	108	2453	20682	102168731,102182786,102174273,102177991,102170775,102181576
GO:0010556	regulation of macromolecule biosynthetic process	biological_process	0.99149	5	108	2180	20682	102181576,102170775,102168731,102182786,102174273
GO:0031326	regulation of cellular biosynthetic process	biological_process	0.99149	5	108	2180	20682	102181576,102168731,102182786,102174273,102170775
GO:0009889	regulation of biosynthetic process	biological_process	0.99159	5	108	2183	20682	102181576,102174273,102182786,102168731,102170775
GO:0051171	regulation of nitrogen compound metabolic process	biological_process	0.99166	5	108	2185	20682	102182786,102168731,102174273,102170775,102181576
GO:0010468	regulation of gene expression	biological_process	0.99192	5	108	2193	20682	102181576,102174273,102168731,102182786,102170775
GO:0006139	nucleobase-containing compound metabolic process	biological_process	0.99197	13	108	4213	20682	102189937,102176681,102184720,102174273,102186076,102181576,102189212,102185750,102175642,102170775,102173909,102182786,102173569
GO:0034654	nucleobase-containing compound biosynthetic process	biological_process	0.99284	7	108	2765	20682	102182786,102174273,102170775,102175642,102176681,102185750,102181576
GO:0006351	transcription, DNA-templated	biological_process	0.99359	6	108	2527	20682	102176681,102170775,102175642,102174273,102182786,102181576
GO:0097659	nucleic acid-templated transcription	biological_process	0.99359	6	108	2527	20682	102170775,102175642,102176681,102182786,102174273,102181576
GO:0032774	RNA biosynthetic process	biological_process	0.99425	6	108	2555	20682	102181576,102176681,102175642,102170775,102174273,102182786
GO:0080090	regulation of primary metabolic process	biological_process	0.99446	5	108	2286	20682	102174273,102182786,102168731,102170775,102181576
GO:0003676	nucleic acid binding	molecular_function	0.99454	11	108	3851	20682	108634446,102182786,102172199,102173909,102173241,102170775,102175642,102188060,108638596,102168612,102169872
GO:0060255	regulation of macromolecule metabolic process	biological_process	0.99474	5	108	2299	20682	102182786,102168731,102174273,102170775,102181576
GO:0004871	signal transducer activity	molecular_function	0.99478	5	108	2305	20682	102190855,102184253,102186285,102176681,102174787
GO:0046483	heterocycle metabolic process	biological_process	0.99493	13	108	4353	20682	102173569,102173909,102182786,102175642,102170775,102181576,102185750,102189212,102186076,102174273,102184720,102176681,102189937
GO:0006725	cellular aromatic compound metabolic process	biological_process	0.99499	13	108	4357	20682	102174273,102184720,102176681,102189937,102173569,102173909,102182786,102175642,102170775,102181576,102189212,102185750,102186076
GO:0004888	transmembrane signaling receptor activity	molecular_function	0.99502	4	108	2025	20682	102174787,102186285,102184253,102190855
GO:0007165	signal transduction	biological_process	0.99516	10	108	3642	20682	102177991,102170530,102182841,102170775,102184253,102190855,102175531,102186285,102176681,102174787
GO:0019438	aromatic compound biosynthetic process	biological_process	0.99521	7	108	2871	20682	102181576,102185750,102174273,102182786,102176681,102170775,102175642
GO:0044700	single organism signaling	biological_process	0.99547	10	108	3661	20682	102175531,102184253,102190855,102176681,102174787,102186285,102170775,102182841,102177991,102170530
GO:0023052	signaling	biological_process	0.99558	10	108	3668	20682	102182841,102170775,102170530,102177991,102175531,102190855,102184253,102174787,102176681,102186285
GO:0018130	heterocycle biosynthetic process	biological_process	0.99579	7	108	2905	20682	102181576,102185750,102174273,102182786,102176681,102170775,102175642
GO:1901360	organic cyclic compound metabolic process	biological_process	0.9958	13	108	4409	20682	102186076,102181576,102185750,102189212,102173909,102182786,102173569,102175642,102170775,102189937,102184720,102174273,102176681
GO:0031323	regulation of cellular metabolic process	biological_process	0.99581	5	108	2354	20682	102170775,102168731,102182786,102174273,102181576
GO:0044237	cellular metabolic process	biological_process	0.99597	26	108	7326	20682	102171827,102176681,102168612,102189937,102173909,102173569,102175642,108633247,102177002,100860810,102186076,100861120,102185750,102181576,102184720,106501751,102174273,102176664,102174908,102179626,102182786,102168731,102170775,102185399,102189212,102176316
GO:0038023	signaling receptor activity	molecular_function	0.99608	4	108	2080	20682	102186285,102174787,102190855,102184253
GO:0007186	G-protein coupled receptor signaling pathway	biological_process	0.99625	4	108	2091	20682	102184253,102190855,102186285,102174787
GO:1901362	organic cyclic compound biosynthetic process	biological_process	0.99639	7	108	2944	20682	102182786,102174273,102170775,102175642,102176681,102181576,102185750
GO:0010467	gene expression	biological_process	0.99694	11	108	4016	20682	102182786,102168731,102175642,102170775,108633247,102176316,102181576,102174273,102176681,102179626,102174908
GO:0006355	regulation of transcription, DNA-templated	biological_process	0.997	4	108	2137	20682	102181576,102170775,102174273,102182786
GO:1903506	regulation of nucleic acid-templated transcription	biological_process	0.997	4	108	2137	20682	102182786,102174273,102170775,102181576
GO:2001141	regulation of RNA biosynthetic process	biological_process	0.99705	4	108	2141	20682	102170775,102182786,102174273,102181576
GO:0051252	regulation of RNA metabolic process	biological_process	0.9971	4	108	2145	20682	102181576,102182786,102174273,102170775
GO:0019219	regulation of nucleobase-containing compound metabolic process	biological_process	0.99729	4	108	2160	20682	102182786,102174273,102170775,102181576
GO:0065007	biological regulation	biological_process	0.99936	19	108	6349	20682	102182841,102170775,102170530,102168731,102182786,108636459,102180099,102174273,102186285,102175531,102190855,102184253,102177991,102173569,102181576,102189396,102176681,102169101,102174787
GO:0050794	regulation of cellular process	biological_process	0.99958	17	108	6004	20682	102168731,102170530,102182786,102182841,102170775,102174273,102186285,102180099,102184253,102190855,102175531,102177991,102173569,102181576,102176681,102174787,102169101
GO:0016070	RNA metabolic process	biological_process	0.9996	6	108	3190	20682	102170775,102175642,102176681,102182786,102174273,102181576
GO:0050789	regulation of biological process	biological_process	0.99975	17	108	6137	20682	102170530,102168731,102182786,102170775,102182841,102186285,102174273,102180099,102184253,102190855,102175531,102177991,102173569,102181576,102169101,102174787,102176681
GO:0009987	cellular process	biological_process	0.99978	46	108	12172	20682	102169101,102176681,102171155,100861120,102185750,108633247,102177002,102173909,102173569,102175531,102179626,102190855,102186285,102184720,102191700,108636459,102189212,102182841,102170775,102182786,102189937,102171827,102174787,102168612,102186076,102181576,102171617,100860810,102189396,102175642,102180831,102177991,102174908,102184253,102172803,102180099,106501751,108638596,102176664,102174273…
