# Supplementary material for: Prolactin inhibitor changes testosterone production, testicular morphology, and related genes expression in cashmere goats
Source: Front Vet Sci. 2023 Oct 26;10:1249189. doi: 10.3389/fvets.2023.1249189 (PMC10637432; doi:10.3389/fvets.2023.1249189)
Supplement: Supplementary file 3 [file Table_3.xlsx]

## Sheet: Sheet1
Table S3. KEGG pathway enrichment analysis of differentially expressed mRNAs.
#Term	ID	Input number	Background number	P-Value	Corrected P-Value	Genes
Chemical carcinogenesis	chx05204	5	64	1.59567e-05	0.00111697	102179885|108637838|102177153|102181382|102191011
Drug metabolism - cytochrome P450	chx00982	3	55	0.00236491	0.0455966	102179885|108637838|102177153
Retinol metabolism	chx00830	3	57	0.00260552	0.0455966	102191011|102177153|102181382
Metabolism of xenobiotics by cytochrome P450	chx00980	3	57	0.00260552	0.0455966	102179885|108637838|102177153
Pantothenate and CoA biosynthesis	chx00770	2	18	0.00370207	0.050928	102173569|102169872
Steroid hormone biosynthesis	chx00140	3	69	0.00436525	0.050928	102191011|102181382|102183905
Morphine addiction	chx05032	3	93	0.00966688	0.0966688	102176535|102174787|102175531
Tyrosine metabolism	chx00350	2	37	0.0136489	0.106158	102179885|102177153
Linoleic acid metabolism	chx00591	2	37	0.0136489	0.106158	102191011|102181382
Platelet activation	chx04611	3	128	0.0221039	0.154727	102178240|102181735|102184554
Metabolic pathways	chx01100	11	1270	0.0317928	0.201287	102171904|102169323|102178240|102169257|102181382|100861120|102179885|108633198|102191011|102177153|102169872
Glycolysis / Gluconeogenesis	chx00010	2	62	0.0345063	0.201287	102179885|102177153
Neuroactive ligand-receptor interaction	chx04080	4	279	0.0406385	0.213698	102176535|102174787|102186285|102168661
Arrhythmogenic right ventricular cardiomyopathy (ARVC)	chx05412	2	70	0.0427397	0.213698	102180831|108638201
Riboflavin metabolism	chx00740	1	12	0.0576288	0.268934	102169872
ECM-receptor interaction	chx04512	2	89	0.0647992	0.283496	102181735|102171155
T cell receptor signaling pathway	chx04660	2	103	0.0829788	0.341677	102184554|102168321
Steroid biosynthesis	chx00100	1	22	0.0997078	0.359658	100861120
Glycosaminoglycan biosynthesis - heparan sulfate / heparin	chx00534	1	23	0.103812	0.359658	102183286
Histidine metabolism	chx00340	1	23	0.103812	0.359658	102179885
Phenylalanine metabolism	chx00360	1	24	0.107897	0.359658	102179885
Nicotinate and nicotinamide metabolism	chx00760	1	30	0.132026	0.413864	102169872
Mucin type O-Glycan biosynthesis	chx00512	1	31	0.135984	0.413864	102171904
beta-Alanine metabolism	chx00410	1	33	0.143846	0.419551	102179885
Hippo signaling pathway	chx04390	2	152	0.155708	0.435983	102187092|102174763
Nicotine addiction	chx05033	1	38	0.163194	0.439367	102176535
Fatty acid degradation	chx00071	1	44	0.185839	0.446787	102177153
Sphingolipid metabolism	chx00600	1	46	0.193252	0.446787	102169323
Purine metabolism	chx00230	2	176	0.194635	0.446787	102175531|102169872
Protein processing in endoplasmic reticulum	chx04141	2	176	0.194635	0.446787	108636041|102188574
Starch and sucrose metabolism	chx00500	1	48	0.200598	0.446787	102169872
Glutathione metabolism	chx00480	1	49	0.204246	0.446787	108637838
N-Glycan biosynthesis	chx00510	1	52	0.215091	0.456253	102169257
Glycerolipid metabolism	chx00561	1	55	0.22579	0.458648	108633198
Mineral absorption	chx04978	1	56	0.229324	0.458648	102172205
Rap1 signaling pathway	chx04015	2	201	0.236316	0.459503	102187092|102184554
ABC transporters	chx02010	1	60	0.243301	0.460299	102179626
Fc epsilon RI signaling pathway	chx04664	1	64	0.257027	0.47347	102184554
Endocytosis	chx04144	2	220	0.268327	0.478659	102187092|102182841
Thyroid hormone synthesis	chx04918	1	71	0.280456	0.478659	102172803
PPAR signaling pathway	chx03320	1	74	0.290271	0.478659	108633198
Complement and coagulation cascades	chx04610	1	76	0.296741	0.478659	102174944
Hypertrophic cardiomyopathy (HCM)	chx05410	1	77	0.299954	0.478659	108638201
Salivary secretion	chx04970	1	83	0.318928	0.478659	102171106
Cardiac muscle contraction	chx04260	1	83	0.318928	0.478659	108638201
Dilated cardiomyopathy	chx05414	1	84	0.32204	0.478659	108638201
Arachidonic acid metabolism	chx00590	1	84	0.32204	0.478659	102178240
Bile secretion	chx04976	1	86	0.328223	0.478659	102179626
GABAergic synapse	chx04727	1	89	0.337393	0.481989	102176535
Estrogen signaling pathway	chx04915	1	98	0.364163	0.509828	102174787
Ribosome	chx03010	2	289	0.383051	0.517247	102176316|108633247
Retrograde endocannabinoid signaling	chx04723	1	105	0.384241	0.517247	102176535
HIF-1 signaling pathway	chx04066	1	109	0.395431	0.522267	102172205
Amoebiasis	chx05146	1	116	0.41453	0.525374	102181735
Natural killer cell mediated cytotoxicity	chx04650	1	117	0.417209	0.525374	102184554
Protein digestion and absorption	chx04974	1	120	0.425174	0.525374	102181735
Osteoclast differentiation	chx04380	1	121	0.427805	0.525374	102184554
Cell cycle	chx04110	1	128	0.44589	0.538143	102176664
Tight junction	chx04530	1	134	0.460939	0.546877	102187092
Adrenergic signaling in cardiomyocytes	chx04261	1	148	0.494498	0.576363	108638201
Oxytocin signaling pathway	chx04921	1	155	0.510493	0.576363	108638201
Cell adhesion molecules (CAMs)	chx04514	1	155	0.510493	0.576363	102168321
Transcriptional misregulation in cancer	chx05202	1	169	0.540993	0.601103	102182786
Calcium signaling pathway	chx04020	1	177	0.557567	0.609839	102175642
Tuberculosis	chx05152	1	185	0.573549	0.617668	102171106
Focal adhesion	chx04510	1	208	0.616377	0.653098	102181735
cAMP signaling pathway	chx04024	1	213	0.625108	0.653098	102186285
Ras signaling pathway	chx04014	1	223	0.641983	0.660865	102177991
MAPK signaling pathway	chx04010	1	250	0.683877	0.693788	108638201
PI3K-Akt signaling pathway	chx04151	1	356	0.80632	0.80632	102181735
